# Supplementary material for: 7-Bromo-9-(2-hy­droxy-4,4-dimethyl-6-oxocyclo­hex-1-en-1-yl)-3,3-dimethyl-2,3,4,9-tetra­hydro-1H-xanthen-1-one
Source: Acta Crystallogr Sect E Struct Rep Online. 2012 May 12;68(Pt 6):o1710. doi: 10.1107/S1600536812021034 (PMC3379303; doi:10.1107/S1600536812021034)
Supplement: Supplementary file 1 [file e-68-o1710-sup1.cif]

##############################################################################
#                                                                            #
# This CIF contains the data in a paper accepted for publication in          #
# Acta Crystallographica Section E. It conforms to the requirements of       #
# Notes for Authors for Acta Crystallographica Section E, and has been       #
# peer reviewed under the auspices of the IUCr Commission on Journals.       #
#                                                                            #
# Full details of the Crystallographic Information File format               #
# are given in the paper "The Crystallographic Information File (CIF):       #
# a New Standard Archive File for Crystallography" by S. R. Hall, F. H.      #
# Allen and I. D. Brown [Acta Cryst. (1991), A47, 655-685].                  #
#                                                                            #
# The current version of the core CIF dictionary is obtainable from          #
# ftp://ftp.iucr.org/pub/cif_core.dic.                                       #
#                                                                            #
# Software is freely available for graphical display of the structure(s)     #
# in this CIF. For information consult the CIF software page                 #
# http://www.iucr.org/resources/cif/software.                                #
#                                                                            #
# This file may be used for bona fide research purposes within the           #
# scientific community so long as proper attribution is given to the journal # 
# article from which it was obtained.                                        #
#                                                                            #
##############################################################################
data_global
_audit_creation_method     'PLATON <TABLE ACC> option'
_journal_date_recd_electronic     2012-04-25
_journal_date_accepted     2012-05-09
_journal_name_full     'Acta Crystallographica, Section E'
_journal_year     2012
_journal_volume     68
_journal_issue      6
_journal_page_first     o1710
_journal_page_last     o1710
_journal_paper_category     QO
_journal_paper_doi     10.1107/S1600536812021034
_journal_coeditor_code     HG5218
_publ_contact_author_name
;
Mehmet Akkurt
;
_publ_contact_author_address
;
     Department of Physics
     Faculty of Sciences
     Erciyes University
     38039 Kayseri
     Turkey
;
_publ_contact_author_email     'akkurt@erciyes.edu.tr'
_publ_contact_author_fax     '+90-352-2076666 extra 33106'
_publ_contact_author_phone     '+90-352-2076666 extra 33106'
_publ_section_title
;\
7-Bromo-9-(2-hydroxy-4,4-dimethyl-6-oxocyclohex-1-en-1-yl)-3,3-dimethyl-2,3,4,\
9-tetrahydro-1<i>H</i>-xanthen-1-one
;
loop_
    _publ_author_name
    _publ_author_address
    'Shaaban K. Mohamed'
;
Chemistry and Environmental Division,
Manchester Metropolitan University,
Manchester M1 5GD,
England
;
    'Mehmet Akkurt'
;
     Department of Physics,
     Faculty of Sciences,
     Erciyes University,
     38039 Kayseri,
     Turkey
;
    'Antar A. Abdelhamid'
;
Chemistry and Environmental Division,
Manchester Metropolitan University,
Manchester M1 5GD,
England
;
    'Fanwick, Phillip E.'
;    Department of Chemistry
     Purdue University
     W. Lafayette
     IN 47907
     USA
;
    'Herman Potgeiter'
;
School of Research, Enterprise & Innovation,
Manchester Metropolitan University,
Manchester M1 5GD,
England
;
data_I
_chemical_name_systematic
;
7-Bromo-9-(2-hydroxy-4,4-dimethyl-6-oxocyclohex-1-en-1-yl)-3,3-dimethyl-
2,3,4,9-tetrahydro-1<i>H</i>-xanthen-1-one
;
_chemical_name_common     ?
_chemical_formula_moiety     'C23 H25 Br O4'
_chemical_formula_sum     'C23 H25 Br O4'
_chemical_formula_structural     ?
_chemical_formula_iupac     'C23 H25 Br O4'
_chemical_formula_weight     445.33
_chemical_melting_point     ?
_symmetry_cell_setting     orthorhombic
_symmetry_space_group_name_H-M     'P b c a'
_symmetry_space_group_name_Hall     '-P 2ac 2ab'
loop_
    _symmetry_equiv_pos_site_id
    _symmetry_equiv_pos_as_xyz
    1 x,y,z
    2 1/2-x,-y,1/2+z
    3 1/2+x,1/2-y,-z
    4 -x,1/2+y,1/2-z
    5 -x,-y,-z
    6 1/2+x,y,1/2-z
    7 1/2-x,1/2+y,z
    8 x,1/2-y,1/2+z
_cell_length_a     15.6869(4)
_cell_length_b     11.0215(2)
_cell_length_c     23.0217(16)
_cell_angle_alpha     90
_cell_angle_beta     90
_cell_angle_gamma     90
_cell_volume     3980.3(3)
_cell_formula_units_Z     8
_cell_measurement_reflns_used     18929
_cell_measurement_theta_min     1
_cell_measurement_theta_max     66
_cell_measurement_temperature     150.0(2)
_cell_special_details
;
;
_exptl_crystal_description     needle
_exptl_crystal_colour     'yellow'
_exptl_crystal_size_max     0.12
_exptl_crystal_size_mid     0.08
_exptl_crystal_size_min     0.02
_exptl_crystal_size_rad     ?
_exptl_crystal_density_diffrn     1.486
_exptl_crystal_density_meas     ?
_exptl_crystal_density_method     'Not Measured'
_exptl_crystal_F_000     1840
_exptl_absorpt_coefficient_mu     3.035
_exptl_absorpt_correction_type     multi-scan
_exptl_absorpt_process_details     '(CrystalClear; Rigaku, 2001)'
_exptl_absorpt_correction_T_min     0.712
_exptl_absorpt_correction_T_max     0.942
_exptl_special_details
;
;
_diffrn_ambient_temperature     150.0(2)
_diffrn_radiation_type     'CuK\a'
_diffrn_radiation_wavelength     1.54178
_diffrn_radiation_monochromator     'confocal optics'
_diffrn_measurement_device_type     'Rigaku RAPID II'
_diffrn_measurement_method     \w
_diffrn_detector_area_resol_mean     ?
_diffrn_reflns_number     17325
_diffrn_reflns_av_R_equivalents     0.0435
_diffrn_reflns_av_sigmaI/netI     0.0414
_diffrn_reflns_theta_min     3.84
_diffrn_reflns_theta_max     66.56
_diffrn_reflns_theta_full     66.56
_diffrn_measured_fraction_theta_max     0.996
_diffrn_measured_fraction_theta_full     0.996
_diffrn_reflns_limit_h_min     -9
_diffrn_reflns_limit_h_max     18
_diffrn_reflns_limit_k_min     -13
_diffrn_reflns_limit_k_max     10
_diffrn_reflns_limit_l_min     -27
_diffrn_reflns_limit_l_max     24
_diffrn_reflns_reduction_process
;
;
_refine_special_details
;
Refinement on <i>F</i>^2^ for ALL reflections except those flagged by the user
for potential systematic errors. Weighted <i>R</i>-factors <i>wR</i> and all
goodnesses of fit <i>S</i> are based on <i>F</i>^2^, conventional
<i>R</i>-factors <i>R</i> are based on <i>F</i>, with <i>F</i> set to zero for
negative <i>F</i>^2^. The observed criterion of <i>F</i>^2^ > \s(<i>F</i>^2^)
is used only for calculating -<i>R</i>-factor-obs <i>etc</i>. and is not
relevant to the choice of reflections for refinement. <i>R</i>-factors based
on <i>F</i>^2^ are statistically about twice as large as those based on
<i>F</i>, and <i>R</i>-factors based on ALL data will be even larger.
;
_reflns_number_total     3507
_reflns_number_gt     2728
_reflns_threshold_expression     I>2\s(I)
_refine_ls_structure_factor_coef     Fsqd
_refine_ls_matrix_type     full
_refine_ls_R_factor_all     0.0551
_refine_ls_R_factor_gt     0.0415
_refine_ls_wR_factor_gt     0.0984
_refine_ls_wR_factor_ref     0.1073
_refine_ls_goodness_of_fit_ref     1.067
_refine_ls_restrained_S_all     1.067
_refine_ls_number_reflns     3507
_refine_ls_number_parameters     260
_refine_ls_number_restraints     1
_refine_ls_number_constraints     ?
_refine_ls_hydrogen_treatment     mixed
_refine_ls_weighting_scheme     calc
_refine_ls_weighting_details
         'calc w=1/[\s^2^(Fo^2^)+(0.0414P)^2^+5.2275P] where P=(Fo^2^+2Fc^2^)/3'
_atom_sites_solution_hydrogens     geom
_atom_sites_solution_primary     direct
_atom_sites_solution_secondary     difmap
_refine_ls_shift/su_max     0.000
_refine_ls_shift/su_mean     0.000
_refine_diff_density_max     0.460
_refine_diff_density_min     -0.493
_refine_ls_extinction_method     'none'
_refine_ls_abs_structure_details     ?
_refine_ls_abs_structure_Flack     .
loop_
    _atom_type_symbol
    _atom_type_description
    _atom_type_scat_dispersion_real
    _atom_type_scat_dispersion_imag
    _atom_type_scat_source
    C C 0.0181 0.0091 ' International Tables Vol C Tables 4.2.6.8 and 6.1.1.4'
    H H 0.0000 0.0000 ' International Tables Vol C Tables 4.2.6.8 and 6.1.1.4'
    Br Br -0.6763 1.2805
                        ' International Tables Vol C Tables 4.2.6.8 and 6.1.1.4'
    O O 0.0492 0.0322 ' International Tables Vol C Tables 4.2.6.8 and 6.1.1.4'
_computing_data_collection     'CrystalClear (Rigaku, 2001)'
_computing_cell_refinement     'CrystalClear (Rigaku, 2001)'
_computing_data_reduction     'CrystalClear (Rigaku, 2001)'
_computing_structure_solution     'SHELXS97 (Sheldrick, 2008)'
_computing_structure_refinement     'SHELXL97 (Sheldrick, 2008)'
_computing_molecular_graphics
                  'ORTEP-3 for Windows (Farrugia, 1997) and PLATON (Spek, 2009)'
_computing_publication_material
                                'WinGX (Farrugia, 1999) and PLATON (Spek, 2009)'
loop_
    _atom_site_type_symbol
    _atom_site_label
    _atom_site_fract_x
    _atom_site_fract_y
    _atom_site_fract_z
    _atom_site_U_iso_or_equiv
    _atom_site_thermal_displace_type
    _atom_site_calc_flag
    _atom_site_refinement_flags
    _atom_site_occupancy
    _atom_site_disorder_assembly
    _atom_site_disorder_group
    Br Br1 0.07678(2) 0.50005(3) 0.196700(10)
                                            0.03080(10)
                                                      Uani d . 1.000 . .
    O O1 0.01721(13) 0.28166(19) -0.03953(8) 0.0236(6) Uani d . 1.000 . .
    O O2 -0.16483(15) -0.0333(2) 0.02080(10) 0.0333(8) Uani d . 1.000 . .
    O O3 -0.08661(14) 0.0562(2) 0.16973(10) 0.0344(8) Uani d . 1.000 . .
    O O4 -0.20527(13) 0.3144(2) 0.03091(9) 0.0277(7) Uani d D 1.000 . .
    C C1 -0.00638(18) 0.2718(3) 0.06462(13) 0.0199(9) Uani d . 1.000 . .
    C C2 0.01035(19) 0.3253(3) 0.11834(13) 0.0242(10) Uani d . 1.000 . .
    C C3 0.06030(19) 0.4281(3) 0.12230(13) 0.0257(10) Uani d . 1.000 . .
    C C4 0.0976(2) 0.4792(3) 0.07358(14) 0.0269(10) Uani d . 1.000 . .
    C C5 0.08353(19) 0.4256(3) 0.02032(14) 0.0251(10) Uani d . 1.000 . .
    C C6 0.03110(18) 0.3246(3) 0.01653(12) 0.0206(9) Uani d . 1.000 . .
    C C7 -0.04024(18) 0.1897(3) -0.04743(13) 0.0206(9) Uani d . 1.000 . .
    C C8 -0.05102(19) 0.1632(3) -0.11080(12) 0.0229(9) Uani d . 1.000 . .
    C C9 -0.13785(19) 0.1051(3) -0.12419(13) 0.0261(10) Uani d . 1.000 . .
    C C10 -0.1512(2) 0.0005(3) -0.08121(13) 0.0250(10) Uani d . 1.000 . .
    C C11 -0.13510(19) 0.0305(3) -0.01845(13) 0.0242(9) Uani d . 1.000 . .
    C C12 -0.07972(18) 0.1326(3) -0.00369(13) 0.0196(9) Uani d . 1.000 . .
    C C13 -0.06495(18) 0.1619(3) 0.05977(12) 0.0198(9) Uani d . 1.000 . .
    C C14 -0.14483(18) 0.1801(3) 0.09634(12) 0.0215(9) Uani d . 1.000 . .
    C C15 -0.14520(19) 0.1221(3) 0.15319(13) 0.0249(9) Uani d . 1.000 . .
    C C16 -0.2167(2) 0.1536(3) 0.19457(13) 0.0294(10) Uani d . 1.000 . .
    C C17 -0.30235(19) 0.1796(3) 0.16603(13) 0.0228(9) Uani d . 1.000 . .
    C C18 -0.28827(19) 0.2733(3) 0.11776(13) 0.0229(9) Uani d . 1.000 . .
    C C19 -0.20994(19) 0.2527(3) 0.08139(13) 0.0211(9) Uani d . 1.000 . .
    C C91 -0.1364(2) 0.0560(3) -0.18629(13) 0.0339(11) Uani d . 1.000 . .
    C C92 -0.2094(2) 0.1994(3) -0.11809(15) 0.0306(11) Uani d . 1.000 . .
    C C171 -0.3643(2) 0.2305(3) 0.21100(15) 0.0341(11) Uani d . 1.000 . .
    C C172 -0.3390(2) 0.0633(3) 0.14004(15) 0.0315(11) Uani d . 1.000 . .
    H H2 -0.01290 0.29060 0.15260 0.0290 Uiso c R 1.000 . .
    H H4 0.13220 0.54960 0.07680 0.0320 Uiso c R 1.000 . .
    H H4O -0.2481(16) 0.353(3) 0.0282(15) 0.0370 Uiso d D 1.000 . .
    H H5 0.10960 0.45770 -0.01360 0.0300 Uiso c R 1.000 . .
    H H8A -0.00510 0.10770 -0.12360 0.0280 Uiso c R 1.000 . .
    H H8B -0.04550 0.23960 -0.13310 0.0280 Uiso c R 1.000 . .
    H H10A -0.21060 -0.02860 -0.08500 0.0300 Uiso c R 1.000 . .
    H H10B -0.11310 -0.06720 -0.09240 0.0300 Uiso c R 1.000 . .
    H H13 -0.03350 0.09150 0.07690 0.0240 Uiso c R 1.000 . .
    H H16A -0.19950 0.22580 0.21730 0.0350 Uiso c R 1.000 . .
    H H16B -0.22400 0.08560 0.22220 0.0350 Uiso c R 1.000 . .
    H H17A -0.37500 0.16920 0.24100 0.0510 Uiso c R 1.000 . .
    H H17B -0.41820 0.25180 0.19190 0.0510 Uiso c R 1.000 . .
    H H17C -0.33960 0.30300 0.22890 0.0510 Uiso c R 1.000 . .
    H H17D -0.34360 0.00140 0.17040 0.0470 Uiso c R 1.000 . .
    H H17E -0.30120 0.03400 0.10910 0.0470 Uiso c R 1.000 . .
    H H17F -0.39560 0.07990 0.12390 0.0470 Uiso c R 1.000 . .
    H H18A -0.33870 0.27310 0.09190 0.0280 Uiso c R 1.000 . .
    H H18B -0.28440 0.35480 0.13570 0.0280 Uiso c R 1.000 . .
    H H91A -0.12660 0.12300 -0.21350 0.0510 Uiso c R 1.000 . .
    H H91B -0.19110 0.01720 -0.19500 0.0510 Uiso c R 1.000 . .
    H H91C -0.09040 -0.00370 -0.19010 0.0510 Uiso c R 1.000 . .
    H H92A -0.19830 0.26770 -0.14430 0.0460 Uiso c R 1.000 . .
    H H92B -0.21150 0.22870 -0.07790 0.0460 Uiso c R 1.000 . .
    H H92C -0.26410 0.16200 -0.12820 0.0460 Uiso c R 1.000 . .
loop_
    _atom_site_aniso_label
    _atom_site_aniso_U_11
    _atom_site_aniso_U_22
    _atom_site_aniso_U_33
    _atom_site_aniso_U_12
    _atom_site_aniso_U_13
    _atom_site_aniso_U_23
    Br1 0.0299(2) 0.0320(2) 0.0305(2) -0.0014(2) -0.00830(10)
                                                            -0.00560(10)
    O1 0.0219(11) 0.0251(12) 0.0237(10) -0.0080(10) 0.0012(9) -0.0007(9)
    O2 0.0342(13) 0.0301(13) 0.0356(13) -0.0122(11) 0.0017(11) 0.0040(10)
    O3 0.0290(12) 0.0449(16) 0.0292(12) 0.0110(12) 0.0030(10) 0.0121(11)
    O4 0.0230(11) 0.0304(14) 0.0298(11) 0.0080(10) 0.0034(10) 0.0097(10)
    C1 0.0140(14) 0.0170(16) 0.0286(15) 0.0020(12) -0.0039(12) 0.0004(12)
    C2 0.0201(15) 0.0278(19) 0.0246(16) 0.0025(14) -0.0041(13) 0.0000(13)
    C3 0.0203(15) 0.0274(19) 0.0294(16) 0.0031(14) -0.0072(13) -0.0052(14)
    C4 0.0175(15) 0.027(2) 0.0361(18) -0.0034(14) -0.0038(13) 0.0018(14)
    C5 0.0194(15) 0.0262(19) 0.0298(16) -0.0042(14) -0.0012(13) 0.0005(14)
    C6 0.0146(14) 0.0227(17) 0.0244(15) -0.0016(13) -0.0005(12) -0.0015(13)
    C7 0.0156(14) 0.0189(17) 0.0274(15) 0.0018(13) -0.0022(12) -0.0021(13)
    C8 0.0197(15) 0.0247(18) 0.0244(15) -0.0020(14) 0.0010(12) -0.0014(13)
    C9 0.0212(15) 0.0275(19) 0.0295(16) -0.0036(14) -0.0035(13) -0.0022(14)
    C10 0.0208(16) 0.0229(18) 0.0312(17) -0.0041(14) -0.0024(13) -0.0030(13)
    C11 0.0196(15) 0.0231(18) 0.0299(16) -0.0008(14) -0.0018(13) 0.0015(13)
    C12 0.0153(14) 0.0169(16) 0.0266(15) -0.0001(12) 0.0009(12) 0.0002(12)
    C13 0.0157(14) 0.0202(17) 0.0235(15) 0.0012(13) -0.0020(12) 0.0029(12)
    C14 0.0170(15) 0.0218(17) 0.0256(15) -0.0004(13) -0.0034(12) 0.0032(13)
    C15 0.0212(15) 0.0271(18) 0.0264(16) 0.0006(15) -0.0017(13) 0.0043(13)
    C16 0.0242(17) 0.039(2) 0.0250(16) 0.0009(16) 0.0011(13) 0.0027(14)
    C17 0.0196(15) 0.0239(18) 0.0248(15) 0.0030(13) 0.0020(13) 0.0031(13)
    C18 0.0201(15) 0.0237(18) 0.0250(16) 0.0023(14) 0.0002(13) 0.0018(13)
    C19 0.0219(15) 0.0185(16) 0.0229(15) -0.0033(13) 0.0002(13) 0.0032(12)
    C91 0.038(2) 0.034(2) 0.0298(17) -0.0031(18) -0.0031(15) -0.0053(15)
    C92 0.0225(16) 0.031(2) 0.0384(19) 0.0004(15) -0.0053(14) 0.0039(15)
    C171 0.0276(18) 0.040(2) 0.0347(18) 0.0081(17) 0.0074(15) 0.0039(16)
    C172 0.0234(17) 0.031(2) 0.0400(19) -0.0016(16) -0.0006(14) 0.0069(16)
_geom_special_details
;
Bond distances, angles <i>etc</i>. have been calculated using the rounded
fractional coordinates. All su's are estimated from the variances of the
(full) variance-covariance matrix. The cell e.s.d.'s are taken into account in
the estimation of distances, angles and torsion angles
;
loop_
    _geom_bond_atom_site_label_1
    _geom_bond_atom_site_label_2
    _geom_bond_site_symmetry_1
    _geom_bond_site_symmetry_2
    _geom_bond_distance
    _geom_bond_publ_flag
    Br1 C3 . . 1.905(3) no
    O1 C6 . . 1.392(3) no
    O1 C7 . . 1.368(4) no
    O2 C11 . . 1.236(4) no
    O3 C15 . . 1.232(4) no
    O4 C19 . . 1.349(4) no
    O4 H4O . . 0.80(3) no
    C1 C6 . . 1.382(4) no
    C1 C13 . . 1.524(4) no
    C1 C2 . . 1.395(4) no
    C2 C3 . . 1.381(5) no
    C3 C4 . . 1.385(4) no
    C4 C5 . . 1.379(5) no
    C5 C6 . . 1.387(4) no
    C7 C12 . . 1.339(4) no
    C7 C8 . . 1.497(4) no
    C8 C9 . . 1.536(4) no
    C9 C91 . . 1.529(4) no
    C9 C92 . . 1.536(4) no
    C9 C10 . . 1.534(4) no
    C10 C11 . . 1.504(4) no
    C11 C12 . . 1.462(4) no
    C12 C13 . . 1.514(4) no
    C13 C14 . . 1.523(4) no
    C14 C15 . . 1.457(4) no
    C14 C19 . . 1.342(4) no
    C15 C16 . . 1.512(4) no
    C16 C17 . . 1.523(4) no
    C17 C18 . . 1.533(4) no
    C17 C172 . . 1.527(5) no
    C17 C171 . . 1.527(4) no
    C18 C19 . . 1.504(4) no
    C2 H2 . . 0.9500 no
    C4 H4 . . 0.9500 no
    C5 H5 . . 0.9500 no
    C8 H8A . . 0.9900 no
    C8 H8B . . 0.9900 no
    C10 H10A . . 0.9900 no
    C10 H10B . . 0.9900 no
    C13 H13 . . 1.0000 no
    C16 H16A . . 0.9900 no
    C16 H16B . . 0.9900 no
    C18 H18A . . 0.9900 no
    C18 H18B . . 0.9900 no
    C91 H91A . . 0.9800 no
    C91 H91B . . 0.9800 no
    C91 H91C . . 0.9800 no
    C92 H92A . . 0.9800 no
    C92 H92B . . 0.9800 no
    C92 H92C . . 0.9800 no
    C171 H17A . . 0.9800 no
    C171 H17B . . 0.9800 no
    C171 H17C . . 0.9800 no
    C172 H17D . . 0.9800 no
    C172 H17E . . 0.9800 no
    C172 H17F . . 0.9800 no
loop_
    _geom_angle_atom_site_label_1
    _geom_angle_atom_site_label_2
    _geom_angle_atom_site_label_3
    _geom_angle_site_symmetry_1
    _geom_angle_site_symmetry_2
    _geom_angle_site_symmetry_3
    _geom_angle
    _geom_angle_publ_flag
    C6 O1 C7 . . . 118.6(2) no
    C19 O4 H4O . . . 107(2) no
    C2 C1 C13 . . . 120.9(3) no
    C6 C1 C13 . . . 122.2(3) no
    C2 C1 C6 . . . 116.9(3) no
    C1 C2 C3 . . . 120.8(3) no
    Br1 C3 C4 . . . 120.1(2) no
    C2 C3 C4 . . . 121.3(3) no
    Br1 C3 C2 . . . 118.6(2) no
    C3 C4 C5 . . . 118.6(3) no
    C4 C5 C6 . . . 119.7(3) no
    O1 C6 C1 . . . 122.2(3) no
    O1 C6 C5 . . . 115.1(3) no
    C1 C6 C5 . . . 122.7(3) no
    O1 C7 C12 . . . 123.6(3) no
    C8 C7 C12 . . . 126.1(3) no
    O1 C7 C8 . . . 110.4(2) no
    C7 C8 C9 . . . 112.1(2) no
    C8 C9 C10 . . . 107.8(2) no
    C8 C9 C91 . . . 108.8(2) no
    C10 C9 C91 . . . 109.8(3) no
    C10 C9 C92 . . . 110.5(3) no
    C91 C9 C92 . . . 109.6(3) no
    C8 C9 C92 . . . 110.3(3) no
    C9 C10 C11 . . . 115.6(3) no
    O2 C11 C10 . . . 120.9(3) no
    C10 C11 C12 . . . 119.5(3) no
    O2 C11 C12 . . . 119.5(3) no
    C7 C12 C11 . . . 117.5(3) no
    C11 C12 C13 . . . 118.7(3) no
    C7 C12 C13 . . . 123.7(3) no
    C1 C13 C12 . . . 109.4(2) no
    C1 C13 C14 . . . 110.5(3) no
    C12 C13 C14 . . . 115.8(2) no
    C13 C14 C15 . . . 116.3(3) no
    C13 C14 C19 . . . 124.3(3) no
    C15 C14 C19 . . . 119.3(3) no
    O3 C15 C16 . . . 119.6(3) no
    C14 C15 C16 . . . 117.9(3) no
    O3 C15 C14 . . . 122.3(3) no
    C15 C16 C17 . . . 115.2(2) no
    C16 C17 C171 . . . 109.8(2) no
    C16 C17 C172 . . . 110.1(3) no
    C16 C17 C18 . . . 108.2(2) no
    C18 C17 C172 . . . 109.6(3) no
    C171 C17 C172 . . . 109.5(3) no
    C18 C17 C171 . . . 109.6(3) no
    C17 C18 C19 . . . 114.8(3) no
    O4 C19 C18 . . . 116.6(3) no
    C14 C19 C18 . . . 124.7(3) no
    O4 C19 C14 . . . 118.7(3) no
    C1 C2 H2 . . . 120.00 no
    C3 C2 H2 . . . 120.00 no
    C3 C4 H4 . . . 121.00 no
    C5 C4 H4 . . . 121.00 no
    C4 C5 H5 . . . 120.00 no
    C6 C5 H5 . . . 120.00 no
    C7 C8 H8A . . . 109.00 no
    C7 C8 H8B . . . 109.00 no
    C9 C8 H8A . . . 109.00 no
    C9 C8 H8B . . . 109.00 no
    H8A C8 H8B . . . 108.00 no
    C9 C10 H10A . . . 108.00 no
    C9 C10 H10B . . . 108.00 no
    C11 C10 H10A . . . 108.00 no
    C11 C10 H10B . . . 108.00 no
    H10A C10 H10B . . . 108.00 no
    C1 C13 H13 . . . 107.00 no
    C12 C13 H13 . . . 107.00 no
    C14 C13 H13 . . . 107.00 no
    C15 C16 H16A . . . 108.00 no
    C15 C16 H16B . . . 108.00 no
    C17 C16 H16A . . . 108.00 no
    C17 C16 H16B . . . 109.00 no
    H16A C16 H16B . . . 107.00 no
    C17 C18 H18A . . . 109.00 no
    C17 C18 H18B . . . 109.00 no
    C19 C18 H18A . . . 109.00 no
    C19 C18 H18B . . . 109.00 no
    H18A C18 H18B . . . 108.00 no
    C9 C91 H91A . . . 109.00 no
    C9 C91 H91B . . . 109.00 no
    C9 C91 H91C . . . 109.00 no
    H91A C91 H91B . . . 110.00 no
    H91A C91 H91C . . . 109.00 no
    H91B C91 H91C . . . 109.00 no
    C9 C92 H92A . . . 109.00 no
    C9 C92 H92B . . . 109.00 no
    C9 C92 H92C . . . 109.00 no
    H92A C92 H92B . . . 110.00 no
    H92A C92 H92C . . . 109.00 no
    H92B C92 H92C . . . 109.00 no
    C17 C171 H17A . . . 109.00 no
    C17 C171 H17B . . . 109.00 no
    C17 C171 H17C . . . 109.00 no
    H17A C171 H17B . . . 109.00 no
    H17A C171 H17C . . . 109.00 no
    H17B C171 H17C . . . 110.00 no
    C17 C172 H17D . . . 109.00 no
    C17 C172 H17E . . . 109.00 no
    C17 C172 H17F . . . 109.00 no
    H17D C172 H17E . . . 109.00 no
    H17D C172 H17F . . . 110.00 no
    H17E C172 H17F . . . 109.00 no
loop_
    _geom_torsion_atom_site_label_1
    _geom_torsion_atom_site_label_2
    _geom_torsion_atom_site_label_3
    _geom_torsion_atom_site_label_4
    _geom_torsion_site_symmetry_1
    _geom_torsion_site_symmetry_2
    _geom_torsion_site_symmetry_3
    _geom_torsion_site_symmetry_4
    _geom_torsion
    _geom_torsion_publ_flag
    C7 O1 C6 C5 . . . . -173.8(3) no
    C6 O1 C7 C8 . . . . 175.6(2) no
    C7 O1 C6 C1 . . . . 4.8(4) no
    C6 O1 C7 C12 . . . . -4.8(4) no
    C6 C1 C2 C3 . . . . 1.7(4) no
    C13 C1 C2 C3 . . . . -177.0(3) no
    C2 C1 C13 C12 . . . . 173.4(3) no
    C2 C1 C13 C14 . . . . 44.7(4) no
    C6 C1 C13 C12 . . . . -5.3(4) no
    C6 C1 C13 C14 . . . . -134.0(3) no
    C2 C1 C6 O1 . . . . -178.1(3) no
    C2 C1 C6 C5 . . . . 0.4(5) no
    C13 C1 C6 O1 . . . . 0.6(5) no
    C13 C1 C6 C5 . . . . 179.1(3) no
    C1 C2 C3 Br1 . . . . 177.5(2) no
    C1 C2 C3 C4 . . . . -2.1(5) no
    Br1 C3 C4 C5 . . . . -179.3(2) no
    C2 C3 C4 C5 . . . . 0.4(5) no
    C3 C4 C5 C6 . . . . 1.7(5) no
    C4 C5 C6 O1 . . . . 176.5(3) no
    C4 C5 C6 C1 . . . . -2.1(5) no
    O1 C7 C8 C9 . . . . -155.2(3) no
    C12 C7 C8 C9 . . . . 25.3(4) no
    O1 C7 C12 C11 . . . . -175.9(3) no
    O1 C7 C12 C13 . . . . -0.7(5) no
    C8 C7 C12 C11 . . . . 3.5(5) no
    C8 C7 C12 C13 . . . . 178.8(3) no
    C7 C8 C9 C10 . . . . -48.8(3) no
    C7 C8 C9 C91 . . . . -167.8(3) no
    C7 C8 C9 C92 . . . . 71.9(3) no
    C8 C9 C10 C11 . . . . 48.9(3) no
    C91 C9 C10 C11 . . . . 167.2(3) no
    C92 C9 C10 C11 . . . . -71.7(3) no
    C9 C10 C11 O2 . . . . 160.4(3) no
    C9 C10 C11 C12 . . . . -23.0(4) no
    O2 C11 C12 C7 . . . . 171.7(3) no
    O2 C11 C12 C13 . . . . -3.8(4) no
    C10 C11 C12 C7 . . . . -5.0(4) no
    C10 C11 C12 C13 . . . . 179.5(3) no
    C7 C12 C13 C1 . . . . 5.4(4) no
    C7 C12 C13 C14 . . . . 131.1(3) no
    C11 C12 C13 C1 . . . . -179.4(3) no
    C11 C12 C13 C14 . . . . -53.7(4) no
    C1 C13 C14 C15 . . . . -98.9(3) no
    C1 C13 C14 C19 . . . . 75.5(4) no
    C12 C13 C14 C15 . . . . 135.9(3) no
    C12 C13 C14 C19 . . . . -49.6(4) no
    C13 C14 C15 O3 . . . . -4.1(5) no
    C13 C14 C15 C16 . . . . 170.6(3) no
    C19 C14 C15 O3 . . . . -178.8(3) no
    C19 C14 C15 C16 . . . . -4.1(4) no
    C13 C14 C19 O4 . . . . -0.2(5) no
    C13 C14 C19 C18 . . . . -178.7(3) no
    C15 C14 C19 O4 . . . . 174.1(3) no
    C15 C14 C19 C18 . . . . -4.4(5) no
    O3 C15 C16 C17 . . . . -151.6(3) no
    C14 C15 C16 C17 . . . . 33.6(4) no
    C15 C16 C17 C18 . . . . -50.9(4) no
    C15 C16 C17 C171 . . . . -170.5(3) no
    C15 C16 C17 C172 . . . . 68.9(3) no
    C16 C17 C18 C19 . . . . 42.1(3) no
    C171 C17 C18 C19 . . . . 161.8(3) no
    C172 C17 C18 C19 . . . . -78.0(3) no
    C17 C18 C19 O4 . . . . 165.1(3) no
    C17 C18 C19 C14 . . . . -16.3(4) no
loop_
    _geom_hbond_atom_site_label_D
    _geom_hbond_atom_site_label_H
    _geom_hbond_atom_site_label_A
    _geom_hbond_site_symmetry_A
    _geom_hbond_distance_DH
    _geom_hbond_distance_HA
    _geom_hbond_distance_DA
    _geom_hbond_angle_DHA
    _geom_hbond_publ_flag
    O4 H4O O2 7_455 0.80(3) 1.86(3) 2.650(3) 170(3) yes
    C8 H8A O3 5_555 0.9900 2.5400 3.514(4) 167.00 yes
    C13 H13 O3 . 1.0000 2.3300 2.807(4) 108.00 no
_iucr_refine_instructions_details
;
;
