# Supplementary material for: 7-Bromo-9-(2-hy­droxy-4,4-dimethyl-6-oxocyclo­hex-1-en-1-yl)-3,3-dimethyl-2,3,4,9-tetra­hydro-1H-xanthen-1-one
Source: Acta Crystallogr Sect E Struct Rep Online. 2012 May 12;68(Pt 6):o1710. doi: 10.1107/S1600536812021034 (PMC3379303; doi:10.1107/S1600536812021034)
Supplement: Supplementary file 2 [file e-68-o1710-Isup2.hkl]

# 
# h,k,l, Fc-squared, Fo-squared, sigma(Fo-squared) and status flag 
# 
data_I
_shelx_title ' SS-119 in Pbca' 
_shelx_refln_list_code          4 
_shelx_F_calc_maximum      420.24 
_exptl_crystal_F_000      1840.00 
_reflns_d_resolution_high  0.8402 
 
loop_ 
 _symmetry_equiv_pos_as_xyz 
 'x, y, z' 
 '-x+1/2, -y, z+1/2' 
 '-x, y+1/2, -z+1/2' 
 'x+1/2, -y+1/2, -z' 
 '-x, -y, -z' 
 'x-1/2, y, -z-1/2' 
 'x, -y-1/2, z-1/2' 
 '-x-1/2, y-1/2, z' 
 
_cell_length_a    15.6869 
_cell_length_b    11.0215 
_cell_length_c    23.0217 
_cell_angle_alpha  90.000 
_cell_angle_beta   90.000 
_cell_angle_gamma  90.000 
 
_shelx_F_squared_multiplier     1.000 
 
loop_ 
 _refln_index_h 
 _refln_index_k 
 _refln_index_l 
 _refln_F_squared_calc 
 _refln_F_squared_meas 
 _refln_F_squared_sigma 
 _refln_observed_status 
   2   0   0    30983.35    28915.32    656.50 o 
   4   0   0    28017.93    29393.30    807.65 o 
   6   0   0     7831.89     7783.39    156.75 o 
   8   0   0    22607.25    22877.56    481.70 o 
  10   0   0      670.70      720.07     39.32 o 
  12   0   0     4588.09     4804.06    227.73 o 
  14   0   0    44530.44    47146.94   3074.09 o 
  16   0   0     1243.64     1339.37    154.63 o 
  18   0   0     5858.49     6396.04    349.93 o 
   2   1   0    16191.32    16792.39    202.36 o 
   4   1   0      719.11      885.90     59.32 o 
   6   1   0     3538.03     3616.98     63.06 o 
   8   1   0     3719.73     3703.28    115.31 o 
  10   1   0        0.45       26.91     15.53 o 
  12   1   0     5130.67     4783.15    203.56 o 
  14   1   0     1549.57     2107.93    199.19 o 
  16   1   0      211.72      196.94     60.12 o 
  18   1   0      945.84     1162.75    225.79 o 
   0   2   0    13060.04    13752.45    288.06 o 
   2   2   0    15797.54    16033.21    179.27 o 
   4   2   0   176598.56   161423.63   4874.76 o 
   6   2   0    64004.75    67421.02   1423.78 o 
   8   2   0    13577.93    12979.58    202.29 o 
  10   2   0     3639.11     3802.15    103.82 o 
  12   2   0    37604.41    36980.64   1493.24 o 
  14   2   0     2035.24     2073.74    139.55 o 
  16   2   0        0.60      -23.17     30.85 o 
  18   2   0     1963.98     1654.91    983.17 o 
   2   3   0     2397.29     2315.22     33.60 o 
   4   3   0      919.04     1041.51     61.73 o 
   6   3   0     8726.26     9119.60    128.47 o 
   8   3   0     1009.77     1180.68     32.77 o 
  10   3   0     2785.06     2927.67    108.04 o 
  12   3   0      218.95      232.68     32.88 o 
  14   3   0       11.18        2.06     22.36 o 
  16   3   0     1592.80     1981.76    233.79 o 
  18   3   0      423.35      266.45     65.10 o 
   0   4   0    91567.14    95455.13   3501.44 o 
   2   4   0     4160.86     3575.57     53.32 o 
   4   4   0     3807.92     3355.68     42.20 o 
   6   4   0     6508.89     6027.82     79.20 o 
   8   4   0     5547.79     5126.65     98.76 o 
  10   4   0     3617.52     3326.57    216.49 o 
  12   4   0     7825.92     8463.69    320.08 o 
  14   4   0     5271.63     5275.89    369.50 o 
  16   4   0       97.32       42.39     44.12 o 
   2   5   0    12959.69    14190.56    200.50 o 
   4   5   0      178.00      245.55     15.24 o 
   6   5   0      620.57      679.15     50.10 o 
   8   5   0      305.12      311.18     40.56 o 
  10   5   0     1784.78     1411.46    946.84 o 
  12   5   0     2591.72     2682.75    169.76 o 
  14   5   0       73.09      118.89     50.59 o 
  16   5   0       93.03       46.94     28.34 o 
   0   6   0    47553.73    49998.50   1580.85 o 
   2   6   0     6310.74     6360.16    126.47 o 
   4   6   0      611.86      732.17     38.00 o 
   6   6   0    12501.12     9951.61    724.66 o 
   8   6   0    14311.36    13600.29    785.28 o 
  10   6   0        2.09      -12.13     27.21 o 
  12   6   0     2610.02     2866.49    183.54 o 
  14   6   0     2154.92     2420.59    167.45 o 
  16   6   0        0.45       16.71     20.29 o 
   2   7   0       60.14       49.44     16.37 o 
   4   7   0      788.07      710.70     55.32 o 
   6   7   0       83.02       58.39     55.80 o 
   8   7   0      337.94      286.34     92.78 o 
  10   7   0      127.02      217.35     93.86 o 
  12   7   0     1571.96     1814.96    222.54 o 
  14   7   0     1494.42     1503.09    178.42 o 
   0   8   0     2473.37     2217.87    212.38 o 
   2   8   0     1693.57     1476.07    138.04 o 
   4   8   0     3767.16     3627.60    218.82 o 
   6   8   0    10018.34     9352.26    632.81 o 
   8   8   0     1307.61     1343.48    193.56 o 
  10   8   0       79.96      103.38     73.53 o 
  12   8   0     5820.99     6040.05    466.93 o 
  14   8   0     3598.50     4264.24    305.81 o 
   2   9   0       65.86      119.86     57.55 o 
   4   9   0      995.45     1062.76    232.06 o 
   6   9   0       44.09      103.59     72.88 o 
   8   9   0       69.34      141.01     80.67 o 
  10   9   0       63.98      125.22     75.26 o 
  12   9   0       98.26       69.86     78.72 o 
   0  10   0     4921.66     4675.38    413.08 o 
   2  10   0     2222.18     2290.54    242.87 o 
   4  10   0      326.44      268.18    101.43 o 
   6  10   0     2483.85     2524.76    285.70 o 
   8  10   0     1300.99     1099.96    173.02 o 
  10  10   0       87.55       75.70     60.77 o 
  12  10   0     1090.84     1395.39    144.69 o 
   2  11   0       68.18      125.22    104.24 o 
   4  11   0       27.44      115.92     75.05 o 
   6  11   0      214.64      340.41    102.08 o 
   8  11   0      506.27      422.38    101.86 o 
  10  11   0       50.72       -7.14     40.01 o 
   0  12   0     6579.76     5706.35    367.23 o 
   2  12   0     1864.25     1872.70    191.18 o 
   4  12   0       19.20       66.83     56.45 o 
   6  12   0     3785.25     4290.84    313.16 o 
   1   1   1       48.88       47.28      2.92 o 
   2   1   1    29543.58    29716.95    270.46 o 
   3   1   1    25410.21    27094.82    266.15 o 
   4   1   1    90322.79    84700.46   1402.39 o 
   5   1   1      883.02      937.55     29.95 o 
   6   1   1     6936.15     7121.24     69.70 o 
   7   1   1    15144.64    16134.71    162.44 o 
   8   1   1    27434.03    27709.10    321.34 o 
   9   1   1     1317.45     1438.95     30.50 o 
  10   1   1    24563.50    23251.07    394.94 o 
  11   1   1     6617.23     6308.06    164.33 o 
  12   1   1     2329.35     2632.27    120.68 o 
  13   1   1       33.25       53.32     19.69 o 
  14   1   1     3901.51     3902.47    153.83 o 
  15   1   1        3.46      -11.36     21.64 o 
  16   1   1     4910.20     5118.39    178.98 o 
  17   1   1        1.25      -21.40     23.90 o 
  18   1   1     1480.66     1643.48    102.65 o 
   0   2   1      126.19       89.19      6.14 o 
   1   2   1    27275.11    27050.63    230.44 o 
   2   2   1     6373.56     6556.29     49.54 o 
   3   2   1    62205.32    64110.97    809.76 o 
   4   2   1     2426.15     2717.20     57.14 o 
   5   2   1     5993.12     6800.69     62.16 o 
   6   2   1       61.99       83.64     10.35 o 
   7   2   1      941.86     1002.16     32.84 o 
   8   2   1      166.50      185.23      9.05 o 
   9   2   1     1163.69     1108.29     40.96 o 
  10   2   1       68.74       67.40      9.46 o 
  11   2   1      594.73      639.67    111.32 o 
  12   2   1      270.81      269.85     34.32 o 
  13   2   1      197.78      193.01     26.83 o 
  14   2   1       56.10       -1.38     26.09 o 
  15   2   1      886.44      896.29     65.84 o 
  16   2   1      294.52      342.38     42.43 o 
  17   2   1      402.42      369.45     37.69 o 
  18   2   1       83.77       -4.73     20.44 o 
   1   3   1     4658.75     4617.29     34.77 o 
   2   3   1    26399.26    26880.93    233.61 o 
   3   3   1      534.55      598.88     10.41 o 
   4   3   1    57134.82    59934.13    780.91 o 
   5   3   1    31094.41    33107.54    342.28 o 
   6   3   1     4968.46     4935.76     55.59 o 
   7   3   1    22220.87    23610.84    244.55 o 
   8   3   1    16633.00    16328.92    168.88 o 
   9   3   1     3019.47     3379.03     56.05 o 
  10   3   1    18871.97    18192.31    345.99 o 
  11   3   1       78.74       69.06     17.16 o 
  12   3   1      198.78      179.17     29.01 o 
  13   3   1     1576.13     1574.28     60.42 o 
  14   3   1      221.97      241.12     31.94 o 
  15   3   1      156.96      131.89     25.99 o 
  16   3   1     3141.24     3162.01    111.98 o 
  17   3   1        6.52        5.35     14.67 o 
  18   3   1      914.82     1014.54    398.81 o 
   0   4   1      181.48      123.40      9.47 o 
   1   4   1      503.33      460.29      8.62 o 
   2   4   1      940.39      874.09     12.27 o 
   3   4   1       70.35       82.67      6.12 o 
   4   4   1     3266.14     3635.18     35.04 o 
   5   4   1     2078.50     2088.11     34.29 o 
   6   4   1      149.36      154.24      7.55 o 
   7   4   1     8149.68     8327.94     82.82 o 
   8   4   1      274.70      209.59     13.37 o 
   9   4   1     4477.05     4366.98    102.68 o 
  10   4   1      574.59      511.30     51.03 o 
  11   4   1       91.73       70.33     20.78 o 
  12   4   1      551.01      781.46    109.81 o 
  13   4   1      129.33      158.23     36.05 o 
  14   4   1      165.89      209.01     37.24 o 
  15   4   1       85.39       85.78     31.77 o 
  16   4   1      425.13      392.00     74.30 o 
  17   4   1       32.85      -11.03     24.62 o 
   1   5   1     6609.58     6682.83     68.57 o 
   2   5   1    12531.90    11910.52    107.58 o 
   3   5   1     5687.09     5571.68     58.47 o 
   4   5   1    21704.82    20716.38    228.07 o 
   5   5   1       15.11       58.98      9.16 o 
   6   5   1       26.96       65.30     10.81 o 
   7   5   1      470.16      416.30     20.08 o 
   8   5   1     6216.56     6062.86    152.51 o 
   9   5   1     3243.21     3425.19    187.84 o 
  10   5   1    11430.68    10991.72    331.78 o 
  11   5   1     3633.18     3868.47    181.36 o 
  12   5   1     1568.65     1643.88     78.26 o 
  13   5   1      487.67      515.74     54.47 o 
  14   5   1     2320.00     2524.76    115.31 o 
  15   5   1      582.12      428.00     90.81 o 
  16   5   1     2454.55     2591.36    177.19 o 
  17   5   1      148.56       97.34     28.21 o 
   0   6   1      334.80      464.32     35.21 o 
   1   6   1       89.00      102.32     10.40 o 
   2   6   1      236.34      233.66     13.51 o 
   3   6   1     2055.65     2181.72     46.37 o 
   4   6   1      704.92      772.87     24.41 o 
   5   6   1      651.28      632.12     30.83 o 
   6   6   1       47.26       35.02     13.97 o 
   7   6   1        5.14        3.86     19.18 o 
   8   6   1        0.01        1.65     18.16 o 
   9   6   1      888.36      997.15     69.70 o 
  10   6   1       11.62       21.75     17.99 o 
  11   6   1      727.83      698.84     69.82 o 
  12   6   1      245.14      265.64     39.92 o 
  13   6   1      193.63      217.02     35.47 o 
  14   6   1      186.77      124.45     29.41 o 
  15   6   1       39.85       30.53     19.00 o 
  16   6   1       40.17       27.15     15.47 o 
   1   7   1     1511.69     1827.42     44.76 o 
   2   7   1    14501.06    14024.75    229.99 o 
   3   7   1      127.65       89.01     17.90 o 
   4   7   1     6746.38     5867.18    176.19 o 
   5   7   1     1459.55     1481.35     73.64 o 
   6   7   1      273.33      249.99     55.65 o 
   7   7   1     2233.77     2290.06    164.93 o 
   8   7   1     2724.82     2645.37    185.17 o 
   9   7   1       71.24       70.26     46.87 o 
  10   7   1     3064.29     2945.38    213.34 o 
  11   7   1       30.09       28.52     41.21 o 
  12   7   1     1177.33     1719.11    152.68 o 
  13   7   1      317.89      214.05     60.25 o 
  14   7   1      994.57     1342.65    360.09 o 
  15   7   1       94.63       63.43     20.69 o 
   0   8   1      240.18      232.48     60.37 o 
   1   8   1       94.23      171.61     40.25 o 
   2   8   1      536.53      551.82     57.95 o 
   3   8   1      392.32      434.84     75.82 o 
   4   8   1      182.92      151.37     39.26 o 
   5   8   1      568.14      683.16     90.45 o 
   6   8   1       98.06      102.39     49.50 o 
   7   8   1      262.49      352.06     74.85 o 
   8   8   1      228.32      243.24     65.33 o 
   9   8   1       50.77      169.29     58.78 o 
  10   8   1      168.24      186.27     61.17 o 
  11   8   1       56.63      128.22     54.74 o 
  12   8   1       81.14      144.11     60.72 o 
  13   8   1      344.19      412.89     72.18 o 
  14   8   1      387.84      472.48    144.47 o 
   1   9   1     1949.01     1969.77    112.92 o 
   2   9   1     4755.82     4658.00    205.57 o 
   3   9   1     1910.89     1900.18    170.87 o 
   4   9   1     4051.44     4451.49    363.88 o 
   5   9   1     1299.65     1501.51    237.68 o 
   6   9   1      755.29      696.99    102.77 o 
   7   9   1      327.46      355.67     76.67 o 
   8   9   1     2430.77     2436.78    192.74 o 
   9   9   1       24.80        7.80     36.32 o 
  10   9   1     5377.70     5402.84    310.95 o 
  11   9   1      251.34      335.44     69.56 o 
  12   9   1      509.04      486.73     76.37 o 
  13   9   1      555.82      461.03     67.12 o 
   0  10   1       30.36       37.99     50.09 o 
   1  10   1      280.79      285.56     56.95 o 
   2  10   1      592.38      550.88     74.07 o 
   3  10   1       88.86       50.35     46.49 o 
   4  10   1        8.68        1.73     35.33 o 
   5  10   1      650.60      582.04     98.01 o 
   6  10   1        4.67       20.96     41.13 o 
   7  10   1     1408.00     1586.89    241.68 o 
   8  10   1       70.23       57.22     46.48 o 
   9  10   1        7.00       56.46     44.35 o 
  10  10   1      420.17      382.56     69.43 o 
  11  10   1      205.60      169.11     71.15 o 
  12  10   1       51.85      102.69     37.28 o 
   1  11   1      522.64      436.35     66.82 o 
   2  11   1     2578.00     2831.22    215.53 o 
   3  11   1      338.09      320.66     75.93 o 
   4  11   1     5943.89     5925.15    343.84 o 
   5  11   1      437.08      350.65     71.42 o 
   6  11   1        3.42       16.36     67.91 o 
   7  11   1     3208.44     3208.03    210.95 o 
   8  11   1      310.70      366.01     67.44 o 
   9  11   1        0.38       63.49     47.15 o 
  10  11   1     1841.44     2293.08    219.41 o 
   0  12   1      115.15      173.23     64.88 o 
   1  12   1       13.68      -18.72     30.98 o 
   2  12   1        9.08       20.32     36.23 o 
   3  12   1        5.05       17.12     31.68 o 
   4  12   1       68.93       82.98     40.74 o 
   5  12   1       66.53       12.08     30.51 o 
   6  12   1        2.95      -22.24     35.02 o 
   7  12   1        3.39       -9.74     27.51 o 
   0   0   2    22503.77    21947.27    931.43 o 
   1   0   2     3357.70     3239.52     44.45 o 
   2   0   2     3239.49     3238.44     29.47 o 
   3   0   2    82073.39    72152.65   1383.22 o 
   4   0   2    20434.04    20416.03    267.91 o 
   5   0   2    21832.51    22244.00    323.82 o 
   6   0   2    35270.29    36272.45    587.84 o 
   7   0   2     2332.40     2351.07     42.15 o 
   8   0   2     4522.05     4248.31     70.39 o 
   9   0   2     1347.37     1212.04     31.61 o 
  10   0   2        2.58        5.51      8.87 o 
  11   0   2     5751.38     5643.15    396.64 o 
  12   0   2     3834.93     3734.79    176.70 o 
  13   0   2       11.39        6.34     18.58 o 
  14   0   2     3612.17     3524.95    210.92 o 
  15   0   2       33.75       83.16     44.34 o 
  16   0   2      912.00     1006.14     99.33 o 
  17   0   2     1069.08     1125.44    104.94 o 
  18   0   2      506.69      414.21     50.81 o 
   1   1   2      258.67      365.26      9.88 o 
   2   1   2     6859.20     6848.42     79.59 o 
   3   1   2     5673.06     5849.89     43.66 o 
   4   1   2     1331.20     1253.06     25.77 o 
   5   1   2      628.02      732.31     14.32 o 
   6   1   2      337.66      407.67     15.86 o 
   7   1   2      463.72      620.13     19.56 o 
   8   1   2     1243.43     1359.27     35.67 o 
   9   1   2      350.25      340.08     12.90 o 
  10   1   2      308.03      281.06     25.04 o 
  11   1   2      915.15      913.62     50.22 o 
  12   1   2      979.39     1112.06     87.56 o 
  13   1   2     2114.21     2307.73    104.80 o 
  14   1   2     2100.05     1996.38     91.70 o 
  15   1   2      106.11      150.43     34.22 o 
  16   1   2      178.23      138.59     32.79 o 
  17   1   2       69.09       92.06     32.86 o 
  18   1   2       65.37       43.57     19.34 o 
   0   2   2    53429.97    51347.71    788.60 o 
   1   2   2    46176.53    45346.44    474.85 o 
   2   2   2    44965.18    44817.47    504.52 o 
   3   2   2    22068.88    22947.79    205.88 o 
   4   2   2    14939.25    16048.24    154.23 o 
   5   2   2     1625.86     1419.18     19.64 o 
   6   2   2    19841.07    19921.01    193.32 o 
   7   2   2     1735.46     1717.59     22.56 o 
   8   2   2    10902.81    10200.39    154.38 o 
   9   2   2     5523.90     5224.51     75.67 o 
  10   2   2     2184.16     2222.10     48.11 o 
  11   2   2     1225.24     1288.55     45.81 o 
  12   2   2     3149.39     2805.46     93.60 o 
  13   2   2     1740.49     1837.40     92.94 o 
  14   2   2     4559.62     4532.54    135.84 o 
  15   2   2     5129.55     5105.02    165.62 o 
  16   2   2       43.35       70.78     25.47 o 
  17   2   2     3154.90     3405.75    142.21 o 
   1   3   2     2118.84     2163.98     24.05 o 
   2   3   2    14330.53    14893.04    130.86 o 
   3   3   2     1288.30     1382.18     18.58 o 
   4   3   2     1467.86     1652.27     28.84 o 
   5   3   2     1050.99      905.39     23.12 o 
   6   3   2      193.02      181.18      8.35 o 
   7   3   2    10332.77    11195.75    128.52 o 
   8   3   2     1175.00     1255.78     26.33 o 
   9   3   2        0.05       -1.61      5.57 o 
  10   3   2       61.85       71.33     12.97 o 
  11   3   2       16.51       30.12     16.67 o 
  12   3   2      290.25      330.63     42.05 o 
  13   3   2       67.29       44.74     17.37 o 
  14   3   2        0.20      -19.27     20.92 o 
  15   3   2       15.11      -17.17     20.36 o 
  16   3   2       68.23       41.09     35.21 o 
  17   3   2      138.58       73.84     25.38 o 
  18   3   2      318.96      207.90     47.08 o 
   0   4   2     7817.63     7259.52    118.13 o 
   1   4   2     3867.52     3519.75     41.81 o 
   2   4   2    16788.28    16745.18    143.68 o 
   3   4   2    15807.97    15556.32    142.96 o 
   4   4   2     5542.33     5705.34     45.38 o 
   5   4   2     1267.28     1215.68     23.14 o 
   6   4   2    40564.20    39703.06    500.71 o 
   7   4   2     2114.14     1972.05     31.12 o 
   8   4   2    14580.85    14001.78    159.90 o 
   9   4   2     6999.24     6153.27    113.07 o 
  10   4   2       12.28       15.08     16.84 o 
  11   4   2     7098.82     6700.28    208.23 o 
  12   4   2     5602.22     5558.44    273.70 o 
  13   4   2        9.99       15.93     18.76 o 
  14   4   2     2827.05     2686.43    139.72 o 
  15   4   2     1444.70     1554.98    101.83 o 
  16   4   2      495.48      465.84     50.57 o 
  17   4   2      581.18      441.23     93.63 o 
   1   5   2       30.03       19.26      4.43 o 
   2   5   2     5724.42     5943.37     51.74 o 
   3   5   2     4896.65     4961.42     53.52 o 
   4   5   2     1895.72     1870.44     42.06 o 
   5   5   2     1630.54     1641.13     24.89 o 
   6   5   2      301.07      350.65     14.95 o 
   7   5   2     5555.92     5974.87     92.00 o 
   8   5   2      378.95      407.48     31.90 o 
   9   5   2       27.02       23.11     22.23 o 
  10   5   2     3539.64     3729.63    162.92 o 
  11   5   2     1010.79     1310.87    101.89 o 
  12   5   2       44.42       17.09     30.00 o 
  13   5   2      523.35      456.53     80.29 o 
  14   5   2      216.06      235.17     39.72 o 
  15   5   2       22.89       50.46     24.53 o 
  16   5   2       16.22        2.44     21.67 o 
  17   5   2       78.84       46.74     28.87 o 
   0   6   2     2909.33     2741.33     83.86 o 
   1   6   2     3432.19     3359.48     59.68 o 
   2   6   2     3378.77     3012.29     53.55 o 
   3   6   2    11015.22     9920.68    148.53 o 
   4   6   2        4.67        7.55      8.29 o 
   5   6   2     5960.91     5730.78    135.67 o 
   6   6   2    12286.57    11574.04    262.99 o 
   7   6   2       25.65       30.42     15.04 o 
   8   6   2     3767.59     3304.40    191.59 o 
   9   6   2     2426.36     2626.06    118.66 o 
  10   6   2     2537.56     2619.22    126.61 o 
  11   6   2      782.94      801.25     70.85 o 
  12   6   2     5116.69     5018.19    177.27 o 
  13   6   2      869.85      795.31    148.60 o 
  14   6   2     2968.06     3140.59    121.05 o 
  15   6   2     2879.80     2858.41    105.58 o 
  16   6   2      107.69       36.67     18.94 o 
   1   7   2      339.96      396.12     21.10 o 
   2   7   2       32.09       14.46     10.28 o 
   3   7   2      129.10      145.86     17.45 o 
   4   7   2       64.84       87.54     24.61 o 
   5   7   2     1047.42     1014.36     76.86 o 
   6   7   2      178.37      174.40     41.06 o 
   7   7   2      197.84      208.16     57.50 o 
   8   7   2       12.84       -7.48     33.26 o 
   9   7   2      561.47      560.33     87.14 o 
  10   7   2       59.83       82.82     49.13 o 
  11   7   2      123.03      123.43     54.65 o 
  12   7   2      145.36      190.39     59.45 o 
  13   7   2      353.54      290.14     66.46 o 
  14   7   2     1056.66      917.53     81.38 o 
  15   7   2        0.15       10.16     16.26 o 
   0   8   2    12136.80    12322.22    532.23 o 
   1   8   2     1758.45     1766.43     86.52 o 
   2   8   2     3872.48     3636.78    156.97 o 
   3   8   2     6334.02     6450.19    266.07 o 
   4   8   2      183.04      208.94     46.10 o 
   5   8   2       12.36       29.51     28.87 o 
   6   8   2     4765.46     4521.10    266.97 o 
   7   8   2      742.64      849.30    106.91 o 
   8   8   2     3464.76     3302.03    228.82 o 
   9   8   2     4011.88     4359.89    275.76 o 
  10   8   2      105.45      106.85     52.58 o 
  11   8   2     3826.46     3861.63    249.31 o 
  12   8   2      475.94      514.33     82.10 o 
  13   8   2      452.45      482.05     76.81 o 
  14   8   2     1047.40     1100.44    208.92 o 
   1   9   2        0.89      -11.53     24.48 o 
   2   9   2        0.03       17.59     30.57 o 
   3   9   2      279.46      290.71     58.30 o 
   4   9   2     1526.66     1410.37    121.30 o 
   5   9   2      238.85      149.12     59.47 o 
   6   9   2      333.26      344.82     75.54 o 
   7   9   2      147.63      127.31     56.79 o 
   8   9   2       90.02       63.67     47.92 o 
   9   9   2      577.65      617.49     94.19 o 
  10   9   2       21.25       36.76     42.67 o 
  11   9   2        4.65        1.61     31.94 o 
  12   9   2       56.24       -1.85     37.63 o 
  13   9   2       87.53       68.94     37.19 o 
   0  10   2     3119.13     3020.09    216.10 o 
   1  10   2     3628.14     3972.80    216.07 o 
   2  10   2     1613.47     1647.33    128.67 o 
   3  10   2     2663.83     2693.23    204.20 o 
   4  10   2      779.05      729.23    108.81 o 
   5  10   2      860.19      923.59    139.28 o 
   6  10   2     4339.63     4548.26    288.72 o 
   7  10   2      109.44      162.89     67.07 o 
   8  10   2     2669.57     2763.24    205.46 o 
   9  10   2     2254.22     2501.44    206.71 o 
  10  10   2        5.07       18.90     34.54 o 
  11  10   2      741.11      711.95     83.95 o 
  12  10   2     2077.20     2340.96    134.99 o 
   1  11   2      338.89      251.13     71.31 o 
   2  11   2        8.79       -7.32     28.99 o 
   3  11   2       46.41        4.93     35.09 o 
   4  11   2       98.37       82.04     58.29 o 
   5  11   2      265.99      264.35     67.97 o 
   6  11   2        9.20       27.44     38.06 o 
   7  11   2      577.64      603.46     87.40 o 
   8  11   2       98.28       45.69     50.61 o 
   9  11   2      110.86       35.74     34.47 o 
  10  11   2      108.93      108.41     39.91 o 
   0  12   2     2216.55     2403.00    221.46 o 
   1  12   2      135.78      101.14     40.63 o 
   2  12   2      565.49      415.29     87.59 o 
   3  12   2     3480.24     3733.17    238.14 o 
   4  12   2      211.41      123.89     44.22 o 
   5  12   2      629.68      454.19     67.32 o 
   6  12   2     1136.36      694.51     80.20 o 
   7  12   2        4.71        1.84     39.79 o 
   2  13   2       83.13       65.75     34.17 o 
   1   1   3    20611.34    21248.04    236.37 o 
   2   1   3     8401.42     8083.50     67.13 o 
   3   1   3      184.02      157.06      7.70 o 
   4   1   3      705.84      657.07     13.54 o 
   5   1   3     6971.14     6726.24     70.78 o 
   6   1   3     2130.29     1982.01     25.90 o 
   7   1   3    10750.41    10593.95     99.40 o 
   8   1   3     1191.57     1089.78     31.42 o 
   9   1   3    13592.53    13569.94    170.28 o 
  10   1   3     2115.70     1873.16     45.11 o 
  11   1   3     4340.97     3929.47    122.86 o 
  12   1   3     1861.07     1726.42     79.75 o 
  13   1   3     7728.60     6827.27    251.44 o 
  14   1   3      157.14      129.01     26.06 o 
  15   1   3     1249.98     1369.24     94.90 o 
  16   1   3     1821.03     2214.03    112.63 o 
  17   1   3      191.69      229.20     46.28 o 
  18   1   3      118.74       58.39     34.05 o 
   0   2   3    22218.32    22964.42    266.85 o 
   1   2   3    36458.52    37078.41    459.76 o 
   2   2   3       98.88      145.43      6.00 o 
   3   2   3     4299.03     4329.56     35.36 o 
   4   2   3     6899.25     6851.69     57.24 o 
   5   2   3     9942.49    10640.12     85.99 o 
   6   2   3      269.78      263.19      8.01 o 
   7   2   3      289.93      301.62     10.93 o 
   8   2   3      273.35      280.68     12.49 o 
   9   2   3       52.24       72.54      9.31 o 
  10   2   3      544.88      533.68     40.97 o 
  11   2   3        0.70       -8.61     14.09 o 
  12   2   3      894.78      877.00     68.28 o 
  13   2   3     1850.63     1880.08     95.08 o 
  14   2   3       24.67       35.19     20.31 o 
  15   2   3      128.08      105.32     26.95 o 
  16   2   3       28.00       79.79     26.91 o 
  17   2   3       37.78       -3.02     17.08 o 
  18   2   3       46.44       -1.02     12.33 o 
   1   3   3    37980.29    38151.92    395.64 o 
   2   3   3     9286.71     9326.87     70.68 o 
   3   3   3     4901.64     5431.63     57.42 o 
   4   3   3     6093.90     5447.22     68.83 o 
   5   3   3       82.64       42.71      6.34 o 
   6   3   3     2836.79     3037.05     44.93 o 
   7   3   3     8100.24     6894.00     77.13 o 
   8   3   3       27.63       25.32      6.68 o 
   9   3   3     1914.18     1872.97     42.34 o 
  10   3   3     5751.94     5409.43    117.76 o 
  11   3   3       18.74       23.98     14.63 o 
  12   3   3     4298.00     4382.54    144.14 o 
  13   3   3     6822.03     6545.70    213.40 o 
  14   3   3      839.84      748.47     45.30 o 
  15   3   3      928.99      930.49     74.61 o 
  16   3   3     3294.08     3280.66    122.23 o 
  17   3   3     1108.10      997.47    113.89 o 
  18   3   3     1440.10     1662.59     96.43 o 
   0   4   3     5158.02     5127.66     68.66 o 
   1   4   3       19.37       15.48      6.04 o 
   2   4   3     1368.17     1255.77     14.69 o 
   3   4   3    12186.39    12534.13    115.63 o 
   4   4   3     7097.57     7601.63     62.94 o 
   5   4   3        3.58        1.27      3.76 o 
   6   4   3      715.50      760.05     19.79 o 
   7   4   3     1154.69     1196.94     30.74 o 
   8   4   3        1.51       22.43      8.44 o 
   9   4   3     2456.52     2443.65     62.35 o 
  10   4   3     1053.35     1122.90     50.57 o 
  11   4   3     2121.67     2111.62    107.95 o 
  12   4   3     1862.61     1950.88     97.12 o 
  13   4   3     1455.83     1452.41     79.45 o 
  14   4   3       10.47       10.14     23.56 o 
  15   4   3        1.29      -10.98     34.37 o 
  16   4   3      154.49      187.68     36.64 o 
  17   4   3      269.45      177.87     29.64 o 
   1   5   3    19294.19    18482.97    189.20 o 
   2   5   3     5305.13     4869.96     57.94 o 
   3   5   3     1090.33     1268.68     29.27 o 
   4   5   3     7114.68     6548.78     91.99 o 
   5   5   3    21312.20    20117.34    383.12 o 
   6   5   3     7886.64     8212.25    127.96 o 
   7   5   3     3846.25     3587.13     86.95 o 
   8   5   3     1084.52     1090.45     65.70 o 
   9   5   3     3482.59     3441.43    210.40 o 
  10   5   3     2400.66     2449.42    131.28 o 
  11   5   3     1675.01     1867.40    128.64 o 
  12   5   3      600.74      633.34     65.68 o 
  13   5   3     6154.25     6377.52    194.14 o 
  14   5   3       87.66       53.84     25.88 o 
  15   5   3     1719.80     2085.86    107.76 o 
  16   5   3     1196.34     1304.79     81.35 o 
  17   5   3      194.70       82.07     26.95 o 
   0   6   3     3251.72     3464.62    120.10 o 
   1   6   3     2078.84     2109.07     48.58 o 
   2   6   3       38.99       32.97      9.78 o 
   3   6   3        4.11        6.90      8.45 o 
   4   6   3      197.49      146.19     14.13 o 
   5   6   3      199.82      146.29     13.21 o 
   6   6   3      114.66       93.88     18.84 o 
   7   6   3        0.45       10.52     14.07 o 
   8   6   3      315.46      339.68     62.39 o 
   9   6   3     3787.58     3644.00    221.44 o 
  10   6   3      422.64      338.21     62.30 o 
  11   6   3      473.09      484.71     62.65 o 
  12   6   3      164.72      174.48     28.69 o 
  13   6   3       82.70       28.13     22.39 o 
  14   6   3       60.58       51.17     24.32 o 
  15   6   3       28.06        8.09     16.65 o 
  16   6   3       14.60       -0.44     17.46 o 
   1   7   3    20458.96    20073.21    325.13 o 
   2   7   3     4449.47     4176.17     80.41 o 
   3   7   3      739.58      653.14     41.78 o 
   4   7   3     2918.39     2401.06    239.93 o 
   5   7   3     7606.95     7397.61    270.66 o 
   6   7   3        1.76        6.41     26.16 o 
   7   7   3    13390.39    11494.46    558.03 o 
   8   7   3     1044.02     1003.54    109.32 o 
   9   7   3        3.75       51.64     42.43 o 
  10   7   3     3199.36     3140.90    218.84 o 
  11   7   3     6041.12     6494.35    489.75 o 
  12   7   3     3155.50     3260.48    221.18 o 
  13   7   3     6080.98     5900.48    273.96 o 
  14   7   3       15.35        6.65     22.02 o 
  15   7   3     1697.83     1624.10     69.50 o 
   0   8   3      112.06       68.66     29.02 o 
   1   8   3      321.21      319.49     30.37 o 
   2   8   3      315.27      277.56     34.27 o 
   3   8   3      654.71      673.28     70.46 o 
   4   8   3       58.02       58.45     36.69 o 
   5   8   3       78.30       97.87     38.03 o 
   6   8   3       48.19        3.31     26.10 o 
   7   8   3      430.45      472.11     82.20 o 
   8   8   3       12.11        5.57     93.54 o 
   9   8   3      316.37      296.11     73.30 o 
  10   8   3        4.26       70.38     48.61 o 
  11   8   3      151.76      137.79     56.51 o 
  12   8   3       48.64       86.12     46.17 o 
  13   8   3      634.40      585.30    130.84 o 
  14   8   3     1111.43      784.71     87.16 o 
   1   9   3     4776.29     4710.77    230.65 o 
   2   9   3     3905.69     3972.81    205.82 o 
   3   9   3      141.36      140.66     45.20 o 
   4   9   3     3927.12     3897.53    206.52 o 
   5   9   3     9057.84     8368.37    348.08 o 
   6   9   3       25.10      -36.34     43.57 o 
   7   9   3     9630.75     9783.72    509.25 o 
   8   9   3       24.41       50.49     45.95 o 
   9   9   3      385.73      409.12     81.97 o 
  10   9   3      949.02     1003.10    115.08 o 
  11   9   3      884.74      951.33    106.50 o 
  12   9   3      566.47      441.81     68.20 o 
  13   9   3     1271.86     1571.69    114.10 o 
   0  10   3      166.72       88.46     76.78 o 
   1  10   3      511.97      439.04     67.23 o 
   2  10   3      649.56      633.25     86.89 o 
   3  10   3       36.18       18.62     32.99 o 
   4  10   3     1040.01     1107.09    137.58 o 
   5  10   3      201.31      257.59     70.46 o 
   6  10   3       90.37      125.54     63.28 o 
   7  10   3        3.62        7.14     36.55 o 
   8  10   3      319.54      301.71     70.39 o 
   9  10   3      504.35      468.18     79.93 o 
  10  10   3        1.09       -3.94     60.88 o 
  11  10   3      162.36       94.98     41.44 o 
   1  11   3     3229.78     3556.14    275.02 o 
   2  11   3     1887.95     1993.18    144.96 o 
   3  11   3      566.56      542.29     86.73 o 
   4  11   3      242.62      332.78     72.01 o 
   5  11   3      607.12      786.16    120.68 o 
   6  11   3       66.61      105.61     49.85 o 
   7  11   3     2389.58     2889.84    286.02 o 
   8  11   3      634.43      555.37     77.60 o 
   9  11   3        3.48      -21.13     31.41 o 
   0  12   3       50.06       90.19     59.26 o 
   1  12   3       83.04       38.00     37.59 o 
   2  12   3       29.37      -12.22     29.63 o 
   3  12   3      408.77      253.38     53.05 o 
   4  12   3       25.67      -23.68     32.08 o 
   5  12   3        0.42       14.87     29.41 o 
   6  12   3        7.73       59.48     34.58 o 
   7  12   3       11.83        5.50     25.63 o 
   1  13   3      837.08      558.20     61.64 o 
   0   0   4     9404.37     9573.86    243.51 o 
   1   0   4      425.26      545.15     14.67 o 
   2   0   4    10154.70     9745.90    100.70 o 
   3   0   4    13976.55    13999.73    154.97 o 
   4   0   4      673.55      780.68     18.59 o 
   5   0   4    18813.11    17250.12    273.29 o 
   6   0   4     4878.27     5120.20     72.65 o 
   7   0   4      100.03      169.95     14.59 o 
   8   0   4      643.60      627.56     24.13 o 
   9   0   4    14324.63    13232.10    353.46 o 
  10   0   4      118.85      109.57     33.47 o 
  11   0   4     7339.46     7025.22    284.45 o 
  12   0   4     1941.99     1839.18    120.59 o 
  13   0   4       38.60       75.93     37.97 o 
  14   0   4      595.90      563.00     51.29 o 
  15   0   4     4015.38     3899.49    224.87 o 
  16   0   4        3.16      -23.09     32.65 o 
  17   0   4     7679.68     8233.49    479.26 o 
  18   0   4     1356.49     1692.33    146.85 o 
   1   1   4     2644.66     2730.93     25.36 o 
   2   1   4     4481.05     4538.11     37.98 o 
   3   1   4     7272.59     7496.80     76.90 o 
   4   1   4     1255.55     1147.69     26.00 o 
   5   1   4      131.53      179.02      8.66 o 
   6   1   4     2463.74     2678.13     34.13 o 
   7   1   4       32.25       50.54      6.26 o 
   8   1   4     6293.07     6942.04     78.88 o 
   9   1   4      196.13      260.71     13.26 o 
  10   1   4     1001.29     1064.34     40.58 o 
  11   1   4       80.68       98.54     26.96 o 
  12   1   4      189.93      246.58     34.23 o 
  13   1   4       18.96       14.91     16.23 o 
  14   1   4       42.14       49.94     21.06 o 
  15   1   4     2298.36     2216.52     96.75 o 
  16   1   4       28.68       46.92     24.63 o 
  17   1   4        0.27        8.21     22.08 o 
  18   1   4       59.62       15.16     19.02 o 
   0   2   4     6955.86     6975.47    120.16 o 
   1   2   4     1791.32     1915.06     28.62 o 
   2   2   4     3599.69     3682.68     33.29 o 
   3   2   4    26891.15    26358.56    271.96 o 
   4   2   4       38.19       64.08      7.18 o 
   5   2   4    10916.18    10895.35    134.87 o 
   6   2   4      611.61      603.42     24.75 o 
   7   2   4      239.57      203.50     11.85 o 
   8   2   4     1631.40     1595.73     32.15 o 
   9   2   4    10798.50    10579.21    142.45 o 
  10   2   4      323.36      366.19     24.32 o 
  11   2   4    10980.58    10749.92    297.96 o 
  12   2   4       96.09       79.77     18.59 o 
  13   2   4      460.22      478.44     48.01 o 
  14   2   4     1848.80     2042.04    132.73 o 
  15   2   4      270.61      217.91     34.68 o 
  16   2   4      104.02       97.84     28.13 o 
  17   2   4     2598.04     2759.95    122.53 o 
  18   2   4        1.07        9.47     13.24 o 
   1   3   4      270.90      292.09      7.76 o 
   2   3   4        9.51       12.01      4.24 o 
   3   3   4     3473.83     3331.91     32.20 o 
   4   3   4      601.34      716.78     16.36 o 
   5   3   4      132.01      181.32      9.31 o 
   6   3   4      728.72      805.93     20.63 o 
   7   3   4      168.60      153.43     10.59 o 
   8   3   4      363.63      361.40     15.72 o 
   9   3   4      372.02      410.05     18.71 o 
  10   3   4      102.89      106.33     18.36 o 
  11   3   4       10.69       23.28     12.48 o 
  12   3   4        4.16       20.17     19.72 o 
  13   3   4      336.91      344.51     40.39 o 
  14   3   4       53.37       56.36     19.99 o 
  15   3   4      510.45      519.52     50.07 o 
  16   3   4       26.86       40.18     23.66 o 
  17   3   4       48.53       55.45     20.10 o 
   0   4   4     5445.38     5744.37     79.31 o 
   1   4   4    10512.65    10520.97    117.04 o 
   2   4   4     3148.22     2953.44     30.22 o 
   3   4   4    13704.54    12604.33    117.65 o 
   4   4   4     3041.63     2851.83     43.92 o 
   5   4   4    20654.20    20447.78    225.83 o 
   6   4   4     1654.95     1905.58     39.60 o 
   7   4   4       69.10       74.18     11.00 o 
   8   4   4      373.38      516.63     27.05 o 
   9   4   4    13792.96    13615.40    400.56 o 
  10   4   4     2961.40     3151.25    108.93 o 
  11   4   4     3005.60     2948.36    110.20 o 
  12   4   4      142.50      181.14     32.03 o 
  13   4   4       12.36        9.20     26.00 o 
  14   4   4      309.41      300.05     35.15 o 
  15   4   4     5792.17     5930.47    228.55 o 
  16   4   4      806.81      763.90     62.25 o 
  17   4   4     2868.69     3024.11    208.90 o 
   1   5   4       11.99       16.54      6.00 o 
   2   5   4       32.00       22.32      5.71 o 
   3   5   4      240.26      185.58     10.29 o 
   4   5   4       12.52       13.37      5.64 o 
   5   5   4       52.82       90.45      9.63 o 
   6   5   4      220.70      251.97     15.36 o 
   7   5   4      202.85      150.39     15.86 o 
   8   5   4     1953.07     2015.14     70.47 o 
   9   5   4      786.18      722.26     52.43 o 
  10   5   4      582.97      619.62     81.54 o 
  11   5   4      651.29      834.80     75.65 o 
  12   5   4     1015.80      926.22     76.53 o 
  13   5   4       32.48       15.30     19.48 o 
  14   5   4      817.65      673.94    200.58 o 
  15   5   4       12.57        7.02     32.19 o 
  16   5   4      464.94      337.71     40.14 o 
  17   5   4        1.56       13.29     16.99 o 
   0   6   4     4759.85     4585.49    101.99 o 
   1   6   4     2421.74     2256.26     52.83 o 
   2   6   4       18.61       29.20      9.09 o 
   3   6   4    27993.57    27159.52    448.29 o 
   4   6   4      136.10      148.22     11.91 o 
   5   6   4     5708.67     5166.62    112.78 o 
   6   6   4      893.29      819.27     45.06 o 
   7   6   4     3107.03     2863.75    131.85 o 
   8   6   4     2001.69     1989.40    149.66 o 
   9   6   4    15736.36    15603.79    680.48 o 
  10   6   4       53.95       47.14     41.49 o 
  11   6   4    14570.88    14550.90    513.25 o 
  12   6   4       50.63       11.97     16.92 o 
  13   6   4        8.15       30.62     26.72 o 
  14   6   4      175.75      184.26     40.67 o 
  15   6   4     1677.65     1842.46     86.94 o 
  16   6   4        1.93        1.94     14.41 o 
   1   7   4        1.31        7.91     10.27 o 
   2   7   4       40.98       68.66     16.50 o 
   3   7   4      408.03      363.95     31.91 o 
   4   7   4      828.33      786.98     72.34 o 
   5   7   4        0.97        3.18     23.25 o 
   6   7   4      192.14      170.03     44.05 o 
   7   7   4       35.44       43.00     30.32 o 
   8   7   4        1.94       -6.58     33.83 o 
   9   7   4       29.01        1.54     32.67 o 
  10   7   4      836.12      757.82    102.19 o 
  11   7   4        2.33      -27.62     40.20 o 
  12   7   4        2.90       20.71     25.12 o 
  13   7   4       21.20       35.67     26.34 o 
  14   7   4      238.66      125.98     34.38 o 
  15   7   4      195.45      127.21     50.07 o 
   0   8   4     1200.04     1269.03     79.50 o 
   1   8   4     1931.19     2012.00     75.68 o 
   2   8   4     1073.43     1108.88     57.28 o 
   3   8   4    12179.58    11170.32    513.11 o 
   4   8   4      174.02      203.98     47.64 o 
   5   8   4    15621.47    15796.79    615.60 o 
   6   8   4      978.28      966.41     89.28 o 
   7   8   4       25.65       32.15     30.70 o 
   8   8   4      821.47      817.77    110.25 o 
   9   8   4    11259.25    11592.87    590.29 o 
  10   8   4        0.20      -48.34     48.34 o 
  11   8   4     1254.83     1375.50    137.78 o 
  12   8   4     1279.07     1517.46    134.82 o 
  13   8   4      344.63      277.41     57.13 o 
  14   8   4      412.13      258.09     46.85 o 
   1   9   4       35.75       59.25     27.96 o 
   2   9   4        5.52       34.13     22.21 o 
   3   9   4     1345.14     1505.63    118.34 o 
   4   9   4      329.96      344.02     61.96 o 
   5   9   4       47.89       98.64     40.35 o 
   6   9   4      391.02      254.52     59.77 o 
   7   9   4       64.51       55.95     46.40 o 
   8   9   4      353.57      356.34     77.00 o 
   9   9   4       45.59        8.51     37.39 o 
  10   9   4       66.26       37.50     41.12 o 
  11   9   4        9.45       18.34     35.56 o 
  12   9   4        1.38       11.51     30.47 o 
  13   9   4       39.00        2.89     25.46 o 
   0  10   4      142.86      100.35     75.05 o 
   1  10   4      764.62      735.71     87.36 o 
   2  10   4      541.80      518.50     72.49 o 
   3  10   4     5582.89     5765.57    291.88 o 
   4  10   4      370.30      424.70     66.09 o 
   5  10   4     3222.25     3313.46    180.63 o 
   6  10   4      654.13      660.36    102.31 o 
   7  10   4      888.17      930.93    114.16 o 
   8  10   4      815.50      883.02    108.98 o 
   9  10   4     4640.55     4761.87    281.99 o 
  10  10   4       67.97       46.40     38.67 o 
  11  10   4     1552.70     1808.26    128.42 o 
   1  11   4      594.32      595.19     96.19 o 
   2  11   4       55.79       40.18     38.89 o 
   3  11   4       55.54       41.11     35.39 o 
   4  11   4      515.99      484.86     61.25 o 
   5  11   4      195.20      243.60     61.98 o 
   6  11   4        9.14       -9.63     47.36 o 
   7  11   4      232.12      299.15     63.28 o 
   8  11   4      255.23      198.54     52.30 o 
   9  11   4      147.77       67.95     36.17 o 
   0  12   4      127.67      -32.22     63.80 o 
   1  12   4      819.02      603.70     77.86 o 
   2  12   4       10.27      -12.45     29.98 o 
   3  12   4     3364.39     3373.19    238.72 o 
   4  12   4        3.34       16.66     28.99 o 
   5  12   4     1684.07     1808.38    120.09 o 
   6  12   4      369.37      252.85     48.68 o 
   7  12   4      382.35      321.41     50.00 o 
   1   1   5    21386.67    22172.69    201.84 o 
   2   1   5      105.46      114.12      7.87 o 
   3   1   5     5128.73     4937.85     51.20 o 
   4   1   5     2734.28     2865.93     35.36 o 
   5   1   5    10832.16    10236.29    107.11 o 
   6   1   5      174.81      154.13     10.46 o 
   7   1   5    25719.36    24274.92    355.17 o 
   8   1   5      946.02      880.76     35.69 o 
   9   1   5     3156.17     3308.06     69.74 o 
  10   1   5      156.53      162.19     27.22 o 
  11   1   5     1724.68     1581.52     77.07 o 
  12   1   5       61.24       92.46     27.23 o 
  13   1   5     6392.07     6188.69    206.36 o 
  14   1   5        5.61       -3.49     16.15 o 
  15   1   5     2684.18     2539.08    222.06 o 
  16   1   5      598.03      614.89     64.62 o 
  17   1   5     1216.69     1194.54     94.95 o 
  18   1   5        1.54        7.38     16.06 o 
   0   2   5     5542.48     5527.65     69.97 o 
   1   2   5      200.34      172.60      6.90 o 
   2   2   5     3953.33     3857.99     41.88 o 
   3   2   5      381.15      437.04     11.75 o 
   4   2   5     2014.19     1980.38     28.69 o 
   5   2   5      530.53      697.84     19.31 o 
   6   2   5      160.24      216.68     12.82 o 
   7   2   5     2518.24     2619.74     43.95 o 
   8   2   5      783.34      825.47     24.60 o 
   9   2   5      995.72     1157.61     30.24 o 
  10   2   5      260.95      263.01     36.72 o 
  11   2   5      476.31      523.86     64.34 o 
  12   2   5       88.10      100.78     29.11 o 
  13   2   5      353.45      298.73     30.58 o 
  14   2   5      189.32      253.36     38.77 o 
  15   2   5      543.80      553.35     40.44 o 
  16   2   5     1256.86     1245.70     82.62 o 
  17   2   5       96.34       89.87     24.87 o 
  18   2   5      438.67      363.43     37.37 o 
   1   3   5     5628.71     5189.08     39.22 o 
   2   3   5        5.31        5.45      3.68 o 
   3   3   5    12161.31    12506.71    115.65 o 
   4   3   5     3156.54     3137.45     50.71 o 
   5   3   5    20268.82    20033.44    222.55 o 
   6   3   5      123.88      141.56     10.25 o 
   7   3   5    22293.05    21508.76    320.33 o 
   8   3   5      860.83      972.47     25.83 o 
   9   3   5      738.77      657.03     28.74 o 
  10   3   5     1572.98     1749.65     69.95 o 
  11   3   5     9560.62     9483.23    302.05 o 
  12   3   5      609.18      552.11     40.10 o 
  13   3   5    15711.02    15506.20    508.26 o 
  14   3   5      381.23      414.78     67.58 o 
  15   3   5     1273.42     1572.02     93.80 o 
  16   3   5      115.04       74.34     24.91 o 
  17   3   5        5.21       20.02     17.16 o 
   0   4   5     3362.78     3313.22     54.50 o 
   1   4   5      702.96      732.31     17.60 o 
   2   4   5     1792.79     1750.89     35.52 o 
   3   4   5     1095.68     1134.25     16.57 o 
   4   4   5     2872.18     2804.00     35.41 o 
   5   4   5       65.22       49.64      6.90 o 
   6   4   5      226.85      282.07     14.37 o 
   7   4   5     1533.72     1698.69     50.36 o 
   8   4   5      186.31      254.88     16.81 o 
   9   4   5       75.28       95.50     20.39 o 
  10   4   5        6.60       18.93     16.85 o 
  11   4   5       18.67       10.41     17.17 o 
  12   4   5     4206.39     4322.69    178.66 o 
  13   4   5      380.59      348.04     50.00 o 
  14   4   5      289.09      216.94     59.49 o 
  15   4   5      174.41      155.59     30.22 o 
  16   4   5      149.59      131.62     36.09 o 
  17   4   5      284.48      197.81     33.86 o 
   1   5   5    34080.74    33544.71    396.26 o 
   2   5   5      648.11      716.57     18.93 o 
   3   5   5      296.64      347.30     18.42 o 
   4   5   5       95.94       76.94      8.17 o 
   5   5   5     5903.43     5592.65     80.63 o 
   6   5   5      150.93      109.99     10.88 o 
   7   5   5    27151.18    25602.32    447.29 o 
   8   5   5      152.64       84.56     30.04 o 
   9   5   5     2955.39     2922.05    114.02 o 
  10   5   5     1061.41     1274.17    110.63 o 
  11   5   5      323.30      313.37     47.66 o 
  12   5   5       51.54       37.74     31.67 o 
  13   5   5     6317.78     6726.86    321.06 o 
  14   5   5      420.67      414.49     64.00 o 
  15   5   5     2945.13     3014.89    144.57 o 
  16   5   5      499.31      281.98     37.74 o 
   0   6   5     2794.69     3182.60    107.43 o 
   1   6   5       76.34       77.37     11.07 o 
   2   6   5        9.47       14.99      7.37 o 
   3   6   5      596.91      615.17     19.46 o 
   4   6   5      731.30      722.31     26.45 o 
   5   6   5      104.81      124.21     20.59 o 
   6   6   5      162.72      209.58     28.06 o 
   7   6   5      287.55      309.76     45.80 o 
   8   6   5      806.03      861.60     94.17 o 
   9   6   5     1506.59     1509.44    132.50 o 
  10   6   5       26.08       41.74     40.06 o 
  11   6   5      505.18      503.67     82.14 o 
  12   6   5      168.55      184.74     38.60 o 
  13   6   5      120.12      102.77     26.32 o 
  14   6   5      149.71      138.45     32.40 o 
  15   6   5       37.33       23.78     20.07 o 
  16   6   5       57.30       30.72     23.84 o 
   1   7   5    12504.12    11817.78    244.41 o 
   2   7   5      101.09       95.95     19.02 o 
   3   7   5     1326.01     1198.61     68.22 o 
   4   7   5     1792.46     1849.91     79.96 o 
   5   7   5    10361.71     9735.04    536.11 o 
   6   7   5     2139.10     2154.50    127.42 o 
   7   7   5     5015.95     4781.21    215.86 o 
   8   7   5        0.39       86.45     47.57 o 
   9   7   5     6182.97     6083.85    334.72 o 
  10   7   5      278.79      219.93     64.67 o 
  11   7   5     1097.61     1310.80    134.65 o 
  12   7   5      383.34      365.89     52.11 o 
  13   7   5     4503.61     4591.98    215.66 o 
  14   7   5      102.43       58.44     23.52 o 
  15   7   5      875.91      790.38     55.48 o 
   0   8   5     2076.15     2078.05    105.43 o 
   1   8   5       53.75       81.50     23.43 o 
   2   8   5      209.73      185.77     28.30 o 
   3   8   5      131.93      104.77     27.73 o 
   4   8   5      118.47      105.81     27.12 o 
   5   8   5       13.81       -9.10     28.82 o 
   6   8   5      192.84      217.65     51.20 o 
   7   8   5      318.00      386.93     57.96 o 
   8   8   5       25.08        6.76     37.45 o 
   9   8   5        4.39        7.42     37.36 o 
  10   8   5       92.59       62.04     46.26 o 
  11   8   5      106.48      127.13     55.00 o 
  12   8   5      135.82       89.07     50.17 o 
  13   8   5      278.04      211.80     57.78 o 
  14   8   5       51.67       31.81     26.33 o 
   1   9   5     9612.83     9124.00    309.41 o 
   2   9   5     1249.29     1200.54     76.39 o 
   3   9   5      508.58      540.68     71.13 o 
   4   9   5        1.69      -30.43     33.42 o 
   5   9   5     3567.20     3680.77    201.45 o 
   6   9   5      118.38       58.83     38.62 o 
   7   9   5     2900.88     3077.91    225.34 o 
   8   9   5      706.96      811.23    108.26 o 
   9   9   5      131.19       73.66     48.86 o 
  10   9   5        0.49       -3.62     33.77 o 
  11   9   5      403.04      414.75     81.26 o 
  12   9   5       94.62      133.83     44.94 o 
  13   9   5     4917.18     5544.08    236.21 o 
   0  10   5        2.31       -9.30     53.42 o 
   1  10   5      377.52      430.29     90.29 o 
   2  10   5      254.83      212.97     51.58 o 
   3  10   5       72.97       85.22     44.96 o 
   4  10   5      458.11      495.55     91.77 o 
   5  10   5        4.66        3.09     29.04 o 
   6  10   5       25.20       45.65     45.57 o 
   7  10   5        7.55      -25.23     64.56 o 
   8  10   5      212.66      200.07     59.07 o 
   9  10   5      198.06      273.64     93.43 o 
  10  10   5      191.16      186.78     59.86 o 
  11  10   5        0.26        2.34     28.96 o 
   1  11   5     9423.61     9729.54    559.60 o 
   2  11   5       29.79      -11.73     36.85 o 
   3  11   5      433.17      335.23     60.08 o 
   4  11   5        0.16      -27.21     28.82 o 
   5  11   5     2920.49     2975.84    196.87 o 
   6  11   5        9.78       11.36     33.12 o 
   7  11   5     2851.29     3507.32    260.82 o 
   8  11   5       21.08       50.00     35.97 o 
   9  11   5      995.36     1109.03    225.57 o 
   0  12   5      677.10      665.69    117.22 o 
   1  12   5     1281.01     1392.23    321.06 o 
   2  12   5        0.02       -3.78     32.93 o 
   3  12   5       10.16       -9.19     64.34 o 
   4  12   5       13.26       -6.55     16.62 o 
   5  12   5       87.25       26.55     27.80 o 
   6  12   5       40.60        5.19     26.98 o 
   0   0   6    38830.15    42531.11    974.13 o 
   1   0   6       25.25       20.80     10.15 o 
   2   0   6     1058.73      943.79     22.95 o 
   3   0   6    49916.97    49931.36    766.45 o 
   4   0   6    12017.01    11830.66    171.60 o 
   5   0   6     1122.79      971.58     37.89 o 
   6   0   6     9173.69     9170.97    183.41 o 
   7   0   6     8226.60     7769.55    262.83 o 
   8   0   6     6282.14     6286.52    183.08 o 
   9   0   6    12495.09    11530.97    254.70 o 
  10   0   6      477.78      329.23     62.72 o 
  11   0   6    13830.88    13544.57    531.80 o 
  12   0   6     4555.98     4592.89    237.73 o 
  13   0   6      518.19      458.30     70.31 o 
  14   0   6      618.80      522.84     74.76 o 
  15   0   6     2233.00     1949.34    125.62 o 
  16   0   6      190.92      137.53     32.68 o 
  17   0   6      662.82      804.97    115.71 o 
  18   0   6     3976.18     4584.32    261.69 o 
   1   1   6      541.04      620.70     12.88 o 
   2   1   6      390.32      471.14     14.02 o 
   3   1   6     8030.81     8033.29     70.15 o 
   4   1   6       54.61       81.04      7.87 o 
   5   1   6     4958.88     5042.57     54.45 o 
   6   1   6     4717.44     5060.80     64.16 o 
   7   1   6    23024.67    24465.41    330.33 o 
   8   1   6     1014.34     1059.09     27.34 o 
   9   1   6      706.94      768.41     30.96 o 
  10   1   6      225.22      285.15     34.14 o 
  11   1   6       24.47        9.12     19.18 o 
  12   1   6       90.22       75.56     27.33 o 
  13   1   6       43.20      102.76     30.70 o 
  14   1   6      167.05      142.51     37.27 o 
  15   1   6      262.33      216.77     41.93 o 
  16   1   6        0.39       21.17     19.10 o 
  17   1   6      138.02       61.96     25.05 o 
  18   1   6       51.28       23.91     62.94 o 
   0   2   6    47955.58    51473.53    879.77 o 
   1   2   6    33648.05    34736.07    366.21 o 
   2   2   6     2554.95     2517.22     32.54 o 
   3   2   6    43590.34    43999.84    597.93 o 
   4   2   6     5341.68     5268.72     58.26 o 
   5   2   6    11334.07    11457.26    122.24 o 
   6   2   6     2752.44     2701.83     45.99 o 
   7   2   6     1419.24     1513.46     33.92 o 
   8   2   6     1370.92     1283.62     41.02 o 
   9   2   6    11072.32    10489.58    271.53 o 
  10   2   6        1.73       20.63     19.34 o 
  11   2   6     2566.33     2371.01     99.33 o 
  12   2   6     3404.41     3155.13    127.85 o 
  13   2   6       54.18       26.42     17.12 o 
  14   2   6     4057.03     4064.75    172.18 o 
  15   2   6     7320.24     7472.75    303.18 o 
  16   2   6       29.30       43.30     24.17 o 
  17   2   6     6809.14     6738.83    352.84 o 
   1   3   6     1406.38     1364.32     15.03 o 
   2   3   6     5018.56     5108.42     46.62 o 
   3   3   6     1318.29     1187.46     24.90 o 
   4   3   6      632.24      732.13     16.80 o 
   5   3   6     1428.55     1639.89     27.18 o 
   6   3   6        0.55        5.01      8.54 o 
   7   3   6     2625.32     2820.48     47.59 o 
   8   3   6     1292.06     1484.95     45.02 o 
   9   3   6        0.18       -0.21     11.10 o 
  10   3   6      371.05      364.91     32.89 o 
  11   3   6      123.94      139.75     31.01 o 
  12   3   6       10.89       -6.36     13.92 o 
  13   3   6       55.28       41.70     20.75 o 
  14   3   6        5.32       19.79     33.41 o 
  15   3   6      449.87      465.95     54.07 o 
  16   3   6      988.98     1019.07     63.49 o 
  17   3   6      113.87       73.57     23.19 o 
   0   4   6      175.21      246.13     11.41 o 
   1   4   6     9211.30     9321.93     91.89 o 
   2   4   6     4778.93     4734.30     49.35 o 
   3   4   6    21132.07    20781.48    239.74 o 
   4   4   6     1378.75     1383.34     33.89 o 
   5   4   6    15833.58    15356.62    182.35 o 
   6   4   6     3365.43     3122.78     49.63 o 
   7   4   6     2287.85     2369.87     45.33 o 
   8   4   6     1675.83     1628.13     49.53 o 
   9   4   6    15054.03    14604.00    349.10 o 
  10   4   6      312.15      304.11     30.94 o 
  11   4   6     6821.62     6482.26    248.21 o 
  12   4   6     1079.51      992.18    128.17 o 
  13   4   6     1491.64     1597.24    102.80 o 
  14   4   6       10.49       27.29     26.98 o 
  15   4   6     1575.35     1555.20    121.96 o 
  16   4   6      626.39      516.43     47.20 o 
  17   4   6     1475.24     1701.28     84.67 o 
   1   5   6     1859.33     1857.30     29.35 o 
   2   5   6      706.94      828.80     17.50 o 
   3   5   6      274.45      345.13     16.77 o 
   4   5   6     3038.97     3220.69     71.41 o 
   5   5   6        0.09        0.28      6.54 o 
   6   5   6      252.65      241.55     13.95 o 
   7   5   6       74.71      105.92     18.47 o 
   8   5   6        1.14       15.28     11.85 o 
   9   5   6      660.28      774.69     56.27 o 
  10   5   6       30.05       12.58     20.58 o 
  11   5   6     2129.41     2045.63    121.62 o 
  12   5   6        0.11      -16.01     31.91 o 
  13   5   6      247.11      280.19     58.44 o 
  14   5   6      575.22      620.45     94.84 o 
  15   5   6      312.38      268.96     42.16 o 
  16   5   6        8.70       42.78     22.85 o 
   0   6   6     2942.92     2840.64     77.75 o 
   1   6   6      874.14      764.14     28.62 o 
   2   6   6      121.07      133.25     13.22 o 
   3   6   6    29337.86    28182.75    424.65 o 
   4   6   6     2213.11     2236.10     54.66 o 
   5   6   6     4466.66     4067.97    121.74 o 
   6   6   6      889.85      840.11     52.29 o 
   7   6   6      721.62      828.66     87.24 o 
   8   6   6     1538.68     1559.57    131.20 o 
   9   6   6     1419.83     1507.34    153.50 o 
  10   6   6     2724.26     2792.92    193.48 o 
  11   6   6     4550.20     4613.31    297.37 o 
  12   6   6       19.88        9.31     38.51 o 
  13   6   6       19.74        2.37     17.71 o 
  14   6   6      306.56      256.74     39.06 o 
  15   6   6     1122.64     1217.81    119.44 o 
  16   6   6       36.61       35.01     23.86 o 
   1   7   6      195.00      181.00     22.80 o 
   2   7   6      107.34      135.63     22.29 o 
   3   7   6        0.00        0.64     15.19 o 
   4   7   6       90.51       81.59     24.24 o 
   5   7   6        0.85       -1.79     19.32 o 
   6   7   6      118.43      121.33     28.31 o 
   7   7   6     3679.32     3736.46    183.02 o 
   8   7   6     2735.32     2997.82    305.38 o 
   9   7   6        9.17        0.25     24.06 o 
  10   7   6      260.64      276.32     70.44 o 
  11   7   6        0.17       35.89     41.96 o 
  12   7   6      218.82      185.41     38.88 o 
  13   7   6      199.73      157.62     34.67 o 
  14   7   6       13.03       16.11     30.28 o 
  15   7   6       14.16      -18.82     41.74 o 
   0   8   6        8.72       75.73     38.37 o 
   1   8   6     3131.63     3054.83    113.75 o 
   2   8   6     1925.89     2004.28     86.24 o 
   3   8   6     5324.01     4991.31    191.37 o 
   4   8   6      542.91      664.42     60.93 o 
   5   8   6     7385.57     7382.14    316.76 o 
   6   8   6     2277.63     2125.15    139.20 o 
   7   8   6      501.27      503.45     73.87 o 
   8   8   6      239.30      115.72     81.71 o 
   9   8   6    11801.30    11958.33    599.01 o 
  10   8   6      471.80      494.32     87.67 o 
  11   8   6     1811.50     2115.18    168.15 o 
  12   8   6      919.55      835.46    108.25 o 
  13   8   6      337.13      226.52     49.78 o 
  14   8   6      329.78      257.58     73.97 o 
   1   9   6       46.87       78.37     27.79 o 
   2   9   6     1403.69     1474.94     90.58 o 
   3   9   6     2449.78     2617.83    250.11 o 
   4   9   6      569.25      624.08     76.37 o 
   5   9   6        0.30       -3.58     27.78 o 
   6   9   6      303.75      226.02     51.11 o 
   7   9   6       23.81       44.00     32.76 o 
   8   9   6       30.54       44.77     43.54 o 
   9   9   6        3.55        6.67     39.12 o 
  10   9   6        1.18      -51.47     51.47 o 
  11   9   6        0.08       -5.04     36.12 o 
  12   9   6       29.55       35.09     32.59 o 
   0  10   6      199.78      173.45     91.27 o 
   1  10   6      704.44      577.70     99.53 o 
   2  10   6      265.28      305.18     77.29 o 
   3  10   6     8043.50     7935.12    362.35 o 
   4  10   6      368.62      374.45     63.12 o 
   5  10   6     5094.73     5439.38    260.77 o 
   6  10   6     1182.54     1375.95    198.04 o 
   7  10   6       21.61       62.10     45.19 o 
   8  10   6     1002.59     1011.05    162.64 o 
   9  10   6     2529.43     2883.76    190.52 o 
  10  10   6      426.53      381.37     65.04 o 
  11  10   6     3018.56     3319.34    174.08 o 
   1  11   6      413.99      486.30     84.57 o 
   2  11   6      807.13      811.64    102.86 o 
   3  11   6       38.80       17.13     57.74 o 
   4  11   6      107.68       82.68     34.13 o 
   5  11   6       39.28       11.05     30.02 o 
   6  11   6       27.41      -12.60     31.41 o 
   7  11   6        0.02       -0.76     26.99 o 
   8  11   6       46.18       31.55     43.04 o 
   9  11   6      307.78      216.51     76.13 o 
   0  12   6      185.26       94.73     56.88 o 
   1  12   6      353.94      281.84     55.76 o 
   2  12   6      262.24      208.37     48.65 o 
   3  12   6     1617.39     1846.66    121.47 o 
   4  12   6      205.45      122.06     33.72 o 
   5  12   6      488.49      332.19     79.59 o 
   6  12   6      680.18      454.17     88.67 o 
   1   1   7    16823.84    17626.24    165.21 o 
   2   1   7    27786.01    27984.45    278.08 o 
   3   1   7        0.90       16.93      4.49 o 
   4   1   7    21108.28    20471.40    222.42 o 
   5   1   7    22924.09    23205.66    278.54 o 
   6   1   7      466.62      418.54     20.38 o 
   7   1   7     8867.96     7581.11    152.48 o 
   8   1   7     7788.14     7694.32    132.25 o 
   9   1   7      198.83      120.38     20.38 o 
  10   1   7    16660.11    16660.54    449.21 o 
  11   1   7     3620.46     3519.65    134.66 o 
  12   1   7     1297.44     1227.44     78.13 o 
  13   1   7     4755.02     4742.88    181.38 o 
  14   1   7     4337.71     4453.43    171.27 o 
  15   1   7     1397.91     1606.75    147.53 o 
  16   1   7     1467.25     1423.45    134.08 o 
  17   1   7      301.80      244.10     36.55 o 
   0   2   7     3775.85     4251.07     56.77 o 
   1   2   7     1456.85     1598.91     26.87 o 
   2   2   7     1253.72     1230.71     27.21 o 
   3   2   7     4614.47     4707.22     53.91 o 
   4   2   7     2396.07     2526.31     35.79 o 
   5   2   7      270.33      258.65     12.37 o 
   6   2   7      500.35      562.06     17.62 o 
   7   2   7       29.51       34.58      9.42 o 
   8   2   7      287.09      305.51     16.76 o 
   9   2   7       11.97       51.04     18.97 o 
  10   2   7      244.58      245.61     49.76 o 
  11   2   7      185.88      232.33     35.62 o 
  12   2   7        1.77       43.02     25.30 o 
  13   2   7      113.74       88.01     29.68 o 
  14   2   7      701.67      594.40     91.41 o 
  15   2   7      389.07      277.12     81.99 o 
  16   2   7      321.81      369.75     42.76 o 
  17   2   7      302.54      224.66     31.11 o 
   1   3   7    26383.58    26786.70    273.30 o 
   2   3   7    20174.59    20052.46    184.73 o 
   3   3   7     1516.02     1461.27     25.86 o 
   4   3   7     3062.76     2456.25     35.79 o 
   5   3   7     5092.38     4793.25     63.07 o 
   6   3   7     2771.98     2677.99     45.47 o 
   7   3   7    18244.30    18175.78    243.63 o 
   8   3   7     3691.71     3523.10     66.55 o 
   9   3   7     1031.12      986.92     48.21 o 
  10   3   7     8542.24     8222.12    240.64 o 
  11   3   7     1885.88     1788.62    138.23 o 
  12   3   7      114.12       88.63     35.29 o 
  13   3   7     1397.21     1245.33     82.90 o 
  14   3   7     3317.51     3342.81    154.80 o 
  15   3   7      396.82      280.76     68.84 o 
  16   3   7     4507.60     4579.15    154.80 o 
  17   3   7       73.40       64.07     20.62 o 
   0   4   7     3393.00     3457.80     45.86 o 
   1   4   7     2264.17     2320.97     32.13 o 
   2   4   7      767.13      950.68     37.72 o 
   3   4   7     1996.18     2164.55     34.03 o 
   4   4   7      468.49      547.51     18.44 o 
   5   4   7       36.92       36.59      7.87 o 
   6   4   7     2048.74     1998.00     38.17 o 
   7   4   7      179.89      187.84     14.39 o 
   8   4   7      352.32      290.36     22.74 o 
   9   4   7       10.78       32.79     18.52 o 
  10   4   7      376.70      409.36     37.75 o 
  11   4   7      834.30      941.10    126.05 o 
  12   4   7        6.93        5.62     23.38 o 
  13   4   7     1155.95     1204.27    149.62 o 
  14   4   7      349.82      365.10     50.20 o 
  15   4   7       32.65       32.59     21.94 o 
  16   4   7      113.32       77.30     24.85 o 
  17   4   7        2.17       -9.95     19.31 o 
   1   5   7     8460.16     7635.80     88.47 o 
   2   5   7     1196.08     1072.55     25.18 o 
   3   5   7      715.23      775.47     19.39 o 
   4   5   7    12073.78    11976.91    168.32 o 
   5   5   7     7651.15     7036.49    112.27 o 
   6   5   7      151.03      154.23     13.90 o 
   7   5   7    10702.62     9892.87    201.85 o 
   8   5   7     3720.03     3457.38    119.86 o 
   9   5   7       74.57       51.73     22.59 o 
  10   5   7    11016.03    11084.34    354.74 o 
  11   5   7     3439.94     3294.93    133.00 o 
  12   5   7     1520.64     1718.17    278.78 o 
  13   5   7     2956.83     3472.38    238.23 o 
  14   5   7      470.22      547.18     72.67 o 
  15   5   7      601.77      484.16     51.22 o 
  16   5   7        9.02        9.42     18.50 o 
   0   6   7      516.85      534.20     36.96 o 
   1   6   7      570.79      609.47     22.57 o 
   2   6   7      894.27      930.76     32.80 o 
   3   6   7      604.69      807.86     39.93 o 
   4   6   7     2532.64     2668.94     64.86 o 
   5   6   7      468.15      410.75     30.61 o 
   6   6   7     1451.22     1445.82    102.96 o 
   7   6   7       38.99       51.72     31.66 o 
   8   6   7      219.43      199.50    104.63 o 
   9   6   7       50.69       41.69     28.88 o 
  10   6   7     2640.77     2682.61    220.35 o 
  11   6   7      107.44      190.10     59.75 o 
  12   6   7      281.80      357.46     66.45 o 
  13   6   7        1.78       32.22     59.26 o 
  14   6   7        0.41        6.32     22.14 o 
  15   6   7       82.52       47.50     20.86 o 
   1   7   7     7999.38     7887.73    203.25 o 
   2   7   7     8671.41     8838.76    230.96 o 
   3   7   7        6.84       30.74     21.11 o 
   4   7   7     4814.74     4601.58    146.53 o 
   5   7   7     8764.03     8453.51    262.98 o 
   6   7   7     2705.18     2604.55    112.98 o 
   7   7   7     8177.16     7946.27    330.01 o 
   8   7   7       98.95       67.10     55.14 o 
   9   7   7     2693.38     2851.20    235.95 o 
  10   7   7      693.01      832.18    125.11 o 
  11   7   7     1590.32     1720.86    152.57 o 
  12   7   7     1154.68     1065.24    162.20 o 
  13   7   7     2048.89     1784.12    127.97 o 
  14   7   7      109.89       61.85     30.00 o 
  15   7   7       79.95       18.82     40.44 o 
   0   8   7     1124.09     1194.14    110.23 o 
   1   8   7      191.41      190.15     36.60 o 
   2   8   7      508.27      575.50     46.49 o 
   3   8   7      152.92      137.46     28.87 o 
   4   8   7      148.80      184.99     37.97 o 
   5   8   7        1.52      -13.37     20.02 o 
   6   8   7     1900.66     2064.54    148.53 o 
   7   8   7        6.87        9.20     29.92 o 
   8   8   7      548.38      477.93     87.13 o 
   9   8   7      300.62      357.70     77.97 o 
  10   8   7       64.67      111.13     59.02 o 
  11   8   7      337.00      260.89     62.76 o 
  12   8   7      178.35      184.56     51.00 o 
  13   8   7       27.07       19.73     26.92 o 
  14   8   7       43.48      105.54     55.58 o 
   1   9   7    13699.58    13199.07    413.89 o 
   2   9   7     3282.39     3337.21    200.97 o 
   3   9   7       80.28       78.07     29.47 o 
   4   9   7      330.99      252.18     39.26 o 
   5   9   7      911.06      944.87     92.64 o 
   6   9   7      361.53      354.87     61.61 o 
   7   9   7     2549.33     2611.43    186.32 o 
   8   9   7      525.27      622.00    132.57 o 
   9   9   7      112.81       63.04     45.19 o 
  10   9   7     1660.59     1822.30    148.79 o 
  11   9   7      237.89      192.01     59.00 o 
  12   9   7      768.76      601.37    121.00 o 
   0  10   7      274.26      365.07    115.92 o 
   1  10   7      109.26      126.33     67.24 o 
   2  10   7       23.04       91.18     58.18 o 
   3  10   7        1.10        7.96     51.91 o 
   4  10   7        3.04       39.54     33.78 o 
   5  10   7       45.47       71.49     45.28 o 
   6  10   7       12.14       44.72     34.29 o 
   7  10   7       62.37       46.71     42.21 o 
   8  10   7      112.93      122.71     50.20 o 
   9  10   7      201.79      130.57     54.61 o 
  10  10   7        1.15        1.46     26.68 o 
  11  10   7      112.83       63.31     35.88 o 
   1  11   7       50.47       62.60     44.52 o 
   2  11   7     1163.44     1105.88    134.43 o 
   3  11   7      100.75       95.24     46.96 o 
   4  11   7     3222.88     3481.25    233.86 o 
   5  11   7     1826.20     1917.89    110.15 o 
   6  11   7        0.73      -34.61     34.61 o 
   7  11   7     2641.85     3085.50    188.52 o 
   8  11   7      496.66      347.98    161.45 o 
   0  12   7      793.49      460.44     90.83 o 
   1  12   7        0.09      -23.34     30.93 o 
   2  12   7        0.75       11.75     39.25 o 
   3  12   7      312.40      195.39     62.39 o 
   4  12   7      119.10       81.97     31.61 o 
   5  12   7      107.92       32.87     44.12 o 
   0   0   8    22196.89    22781.33    459.80 o 
   1   0   8    15934.73    16827.54    225.33 o 
   2   0   8    14234.27    13961.28    192.53 o 
   3   0   8     7849.98     7742.91     89.72 o 
   4   0   8     3082.15     2900.10     48.98 o 
   5   0   8     1479.43     1374.56     51.07 o 
   6   0   8    27798.65    26585.69    560.63 o 
   7   0   8     1223.11     1480.35     55.02 o 
   8   0   8     5170.49     4879.82    179.37 o 
   9   0   8     7996.11     8274.81    334.78 o 
  10   0   8     2942.09     2931.63    282.45 o 
  11   0   8     2788.95     2753.59    168.99 o 
  12   0   8     7503.51     7330.45    381.80 o 
  13   0   8      684.86      716.77     99.54 o 
  14   0   8     3262.92     3009.96    195.86 o 
  15   0   8     1209.13     1149.51    109.16 o 
  16   0   8       40.66       62.86     39.34 o 
  17   0   8      455.69      289.60     97.76 o 
   1   1   8      125.74      175.95      8.66 o 
   2   1   8      651.66      592.48     12.61 o 
   3   1   8     1390.17     1218.51     23.11 o 
   4   1   8      148.97      221.93      8.97 o 
   5   1   8     2539.01     2819.60     45.47 o 
   6   1   8     4105.06     4543.91     60.78 o 
   7   1   8      945.36     1136.82     33.91 o 
   8   1   8       16.69       21.66     12.04 o 
   9   1   8       52.44      127.86     27.83 o 
  10   1   8      244.17      286.29     37.93 o 
  11   1   8      295.79      368.36     45.86 o 
  12   1   8        0.29       45.33     27.72 o 
  13   1   8       12.75       12.77     27.19 o 
  14   1   8      221.03      173.09     39.51 o 
  15   1   8       30.04       14.09     19.44 o 
  16   1   8        6.65        9.61     18.19 o 
  17   1   8       16.84        8.78     19.81 o 
   0   2   8    26702.04    26684.67    392.92 o 
   1   2   8    16122.81    17195.44    161.41 o 
   2   2   8     4560.99     3913.48     45.52 o 
   3   2   8    17604.67    17624.76    192.77 o 
   4   2   8     6318.69     6688.63     73.80 o 
   5   2   8      301.75      414.61     14.95 o 
   6   2   8    32423.64    31725.40    423.04 o 
   7   2   8       78.63       76.53     11.17 o 
   8   2   8     8130.90     7687.93    139.79 o 
   9   2   8     1351.36     1410.04     80.71 o 
  10   2   8     1264.53     1475.94     96.27 o 
  11   2   8     7617.02     7593.38    245.52 o 
  12   2   8     5069.74     5059.26    186.23 o 
  13   2   8       17.44      -16.67     26.19 o 
  14   2   8     3178.81     3248.91    148.10 o 
  15   2   8     1238.76     1421.11    132.32 o 
  16   2   8      499.91      365.61     42.42 o 
  17   2   8       32.66       -2.90     18.63 o 
   1   3   8     1175.67     1168.83     26.78 o 
   2   3   8     2604.55     2521.56     32.37 o 
   3   3   8     4207.42     4083.82     57.11 o 
   4   3   8      564.51      665.26     20.41 o 
   5   3   8       21.77       33.11      8.24 o 
   6   3   8        1.29       13.61      8.02 o 
   7   3   8      359.24      346.04     16.16 o 
   8   3   8       75.64       76.58     13.94 o 
   9   3   8      210.59      233.67     28.78 o 
  10   3   8     1098.16     1270.56     73.16 o 
  11   3   8      442.94      493.15     50.27 o 
  12   3   8      121.06      160.40     34.76 o 
  13   3   8       13.96       74.26     30.69 o 
  14   3   8       18.98       36.50     24.86 o 
  15   3   8        2.09       20.11     27.67 o 
  16   3   8       74.81       60.36     24.86 o 
  17   3   8      201.70      131.98     25.86 o 
   0   4   8    59278.11    62974.05   1311.27 o 
   1   4   8      256.29      202.15      7.90 o 
   2   4   8    24507.61    23861.11    370.88 o 
   3   4   8     8362.49     8416.93    112.67 o 
   4   4   8     5282.13     5404.50     77.96 o 
   5   4   8     4134.92     3926.76     65.39 o 
   6   4   8    13486.29    12921.11    171.39 o 
   7   4   8        0.13       -1.62      9.46 o 
   8   4   8     2374.67     2234.30     70.28 o 
   9   4   8     2980.19     2811.52     97.78 o 
  10   4   8      361.54      462.73     44.93 o 
  11   4   8     2215.92     2241.93    103.14 o 
  12   4   8     9658.19     9895.42    388.64 o 
  13   4   8     1678.96     1759.31    213.83 o 
  14   4   8     4413.05     4842.20    265.65 o 
  15   4   8      930.85      839.79     95.73 o 
  16   4   8       12.17       33.63     18.66 o 
   1   5   8     1000.41     1246.05     32.21 o 
   2   5   8     3298.05     3355.81     80.76 o 
   3   5   8      165.53      199.24     13.74 o 
   4   5   8       84.47       93.49     11.55 o 
   5   5   8     1680.74     1622.23     42.44 o 
   6   5   8        0.17       15.55     15.37 o 
   7   5   8      490.82      394.63     30.01 o 
   8   5   8       62.72       65.84     19.73 o 
   9   5   8      283.12      248.17     30.83 o 
  10   5   8     1318.72     1363.82     72.09 o 
  11   5   8      253.87      230.19     41.98 o 
  12   5   8      302.63      265.69    104.12 o 
  13   5   8       53.56       27.12     24.85 o 
  14   5   8        4.64       -5.00     28.58 o 
  15   5   8       60.74       70.06     23.17 o 
  16   5   8      106.22       93.13     24.65 o 
   0   6   8    18488.71    17521.77    772.63 o 
   1   6   8     6282.42     6009.16    169.59 o 
   2   6   8     1400.31     1371.29     35.05 o 
   3   6   8      943.54      966.28     37.26 o 
   4   6   8     5888.50     6116.80    125.09 o 
   5   6   8     1780.08     1883.47     78.83 o 
   6   6   8    18178.48    17463.67    490.68 o 
   7   6   8        4.75       50.81     34.95 o 
   8   6   8    11115.63    10775.87    506.13 o 
   9   6   8     7369.95     7273.07    374.58 o 
  10   6   8       28.37       13.55     25.85 o 
  11   6   8      483.77      453.25    101.43 o 
  12   6   8     3280.04     2746.16   1722.07 o 
  13   6   8      530.54      603.62    130.20 o 
  14   6   8     3168.78     3371.37    145.84 o 
  15   6   8      407.19      220.69     62.63 o 
   1   7   8      563.50      528.25     54.06 o 
   2   7   8     1106.90     1142.27     65.86 o 
   3   7   8     2448.19     2566.67    114.36 o 
   4   7   8      775.82      913.07     58.76 o 
   5   7   8      471.52      585.14     48.39 o 
   6   7   8       78.45       61.97     21.45 o 
   7   7   8     3231.19     3158.49    252.93 o 
   8   7   8     1623.62     1552.39    186.10 o 
   9   7   8      416.89      299.16    139.76 o 
  10   7   8       20.04       28.29     39.65 o 
  11   7   8      103.88      102.54     57.64 o 
  12   7   8      160.08      104.82     43.22 o 
  13   7   8      471.21      299.40    153.77 o 
  14   7   8      194.48       77.11     31.04 o 
   0   8   8    13862.42    14210.60    630.32 o 
   1   8   8        1.86        7.94     32.00 o 
   2   8   8     2924.95     2868.29    121.16 o 
   3   8   8     6518.15     6540.92    242.34 o 
   4   8   8      132.11      143.86     31.71 o 
   5   8   8      280.50      208.77     45.83 o 
   6   8   8     3593.77     3576.30    295.02 o 
   7   8   8       30.72       58.57     37.78 o 
   8   8   8     2657.04     2587.78    202.84 o 
   9   8   8      293.45      309.57     72.55 o 
  10   8   8      208.15      212.16     88.89 o 
  11   8   8     2819.77     3139.69    201.87 o 
  12   8   8     3214.92     3374.04    189.54 o 
  13   8   8       51.47       37.57     24.18 o 
   1   9   8       97.01       90.31     43.39 o 
   2   9   8      226.02      250.26     41.66 o 
   3   9   8      359.23      390.28     60.34 o 
   4   9   8     2993.85     2853.17    130.28 o 
   5   9   8        1.52        0.65     35.07 o 
   6   9   8      257.22      283.11     54.74 o 
   7   9   8     1039.28      858.55    212.05 o 
   8   9   8      168.59      241.63     65.91 o 
   9   9   8      231.55      284.40     65.03 o 
  10   9   8      142.11       76.21     43.21 o 
  11   9   8      155.58       82.03     43.77 o 
  12   9   8        2.24       -4.01     25.90 o 
   0  10   8     3461.79     4234.40    409.19 o 
   1  10   8     1114.55     1096.54    110.61 o 
   2  10   8     3436.68     3555.62    250.11 o 
   3  10   8       99.79       40.09     38.52 o 
   4  10   8      617.13      718.89     77.68 o 
   5  10   8      248.67      221.29     53.06 o 
   6  10   8     2815.04     3202.46    168.54 o 
   7  10   8       28.11       35.44     37.87 o 
   8  10   8     2433.50     2966.17    189.41 o 
   9  10   8      813.17      712.03     83.23 o 
  10  10   8       61.23       50.97     32.99 o 
   1  11   8      646.19      614.69    181.89 o 
   2  11   8     1880.07     1923.33    152.84 o 
   3  11   8      395.87      374.73     70.60 o 
   4  11   8        0.87        1.98     29.46 o 
   5  11   8      463.77      336.28     95.02 o 
   6  11   8        8.80       36.51     36.44 o 
   7  11   8        0.93      -22.85     28.06 o 
   8  11   8      245.42      186.53     40.86 o 
   0  12   8     3903.15     4235.69    298.89 o 
   1  12   8        0.75        5.73     26.07 o 
   2  12   8        4.41       24.60     28.45 o 
   3  12   8      563.27      448.01     91.16 o 
   4  12   8      855.10      512.13     91.48 o 
   5  12   8      277.28      280.72     72.02 o 
   1   1   9     2463.96     2326.55     29.90 o 
   2   1   9    20797.60    20522.26    202.01 o 
   3   1   9     4090.81     4684.14     47.90 o 
   4   1   9    28201.92    27633.25    314.20 o 
   5   1   9     2719.64     2505.72     37.67 o 
   6   1   9     1623.20     1327.92     36.48 o 
   7   1   9     1978.28     2059.88     49.06 o 
   8   1   9    17354.39    17867.27    289.80 o 
   9   1   9      724.55      850.71     59.00 o 
  10   1   9     8729.16     8062.71    250.81 o 
  11   1   9       36.33       86.56     29.64 o 
  12   1   9     1072.15     1009.31     75.22 o 
  13   1   9      464.03      427.41     55.93 o 
  14   1   9      784.02      782.07     68.06 o 
  15   1   9       87.37       56.78     30.55 o 
  16   1   9     4508.01     4210.47    161.67 o 
  17   1   9       68.26       32.89     16.13 o 
   0   2   9    17956.04    20539.59    291.66 o 
   1   2   9      164.78      201.02      8.80 o 
   2   2   9      170.17      142.34      9.44 o 
   4   2   9     1024.81     1007.60     21.58 o 
   5   2   9      323.83      353.54     14.78 o 
   6   2   9      800.20      856.40     23.28 o 
   7   2   9        6.39       13.32     10.19 o 
   8   2   9      862.89      850.96     44.57 o 
   9   2   9      307.40      257.31     38.78 o 
  10   2   9       67.28       55.44     26.16 o 
  11   2   9        0.04       48.11     28.67 o 
  12   2   9      684.69      673.64     61.28 o 
  13   2   9      108.97      101.35     32.88 o 
  14   2   9      520.53      527.97     54.62 o 
  15   2   9       84.07       76.37     30.77 o 
  16   2   9       49.32       12.38     19.46 o 
  17   2   9      102.84       50.89     23.37 o 
   1   3   9     1131.09     1249.80     24.05 o 
   2   3   9     6613.29     5960.09     71.15 o 
   3   3   9     1367.96     1603.49     28.37 o 
   4   3   9    47502.58    48996.18    706.16 o 
   5   3   9      114.60      149.60     12.03 o 
   6   3   9       75.80       98.14     11.11 o 
   7   3   9     4626.89     4488.48     75.85 o 
   8   3   9     7537.51     7460.53    172.15 o 
   9   3   9       22.11       27.85     22.61 o 
  10   3   9    10810.15    10394.49    328.02 o 
  11   3   9      163.27      193.80     36.90 o 
  12   3   9      349.25      362.26     48.94 o 
  13   3   9      268.65      349.72     46.45 o 
  14   3   9     1542.97     1873.31    344.55 o 
  15   3   9     1254.01     1521.38     96.92 o 
  16   3   9     2046.15     2177.88     87.01 o 
  17   3   9      121.00       94.22     21.24 o 
   0   4   9     2837.74     2697.31     45.28 o 
   1   4   9      174.14      125.64      8.89 o 
   2   4   9     3120.87     3165.74     44.45 o 
   3   4   9      155.62      132.35     12.66 o 
   4   4   9      250.69      277.91     15.70 o 
   5   4   9      591.48      694.23     24.19 o 
   6   4   9      192.33      199.52     14.59 o 
   7   4   9      213.26      194.38     19.67 o 
   8   4   9        7.91       31.36     16.43 o 
   9   4   9      167.90      165.20     32.08 o 
  10   4   9       23.62       50.05     26.00 o 
  11   4   9       23.95       46.99     25.03 o 
  12   4   9     1547.35     1538.08     93.14 o 
  13   4   9      406.79      393.50     52.44 o 
  14   4   9       18.93       32.91     22.34 o 
  15   4   9      394.37      274.43     82.47 o 
  16   4   9      546.74      385.58     34.74 o 
   1   5   9       23.44       26.62      9.29 o 
   2   5   9    18397.21    18107.11    262.32 o 
   3   5   9     1925.23     1900.78     49.06 o 
   4   5   9    21690.03    21598.43    349.04 o 
   5   5   9     2058.57     2164.97     62.57 o 
   6   5   9     2631.18     2572.02     82.66 o 
   7   5   9       24.53       44.46     21.47 o 
   8   5   9    11205.92    10900.37    274.65 o 
   9   5   9      879.39      975.01     79.64 o 
  10   5   9     7326.36     6302.43    756.20 o 
  11   5   9      154.04       87.34     34.21 o 
  12   5   9     1031.92      921.57    235.35 o 
  13   5   9        3.69       18.01     23.68 o 
  14   5   9      382.30      353.92     59.12 o 
  15   5   9       51.06       63.45     24.66 o 
  16   5   9     4578.99     5119.51    170.07 o 
   0   6   9      636.63      568.19     45.63 o 
   1   6   9      177.81      166.22     12.70 o 
   2   6   9      789.21      822.53     25.70 o 
   3   6   9      446.45      494.08     29.98 o 
   4   6   9      422.47      501.62     39.84 o 
   5   6   9      391.60      529.45     51.29 o 
   6   6   9       28.98       23.93     26.48 o 
   7   6   9        0.73       -6.76     26.29 o 
   8   6   9      487.81      561.59     82.48 o 
   9   6   9      362.00      213.85    105.43 o 
  10   6   9      407.29      273.73    116.90 o 
  11   6   9       50.35      139.28     83.48 o 
  12   6   9      421.03      181.46    165.34 o 
  13   6   9      486.39      567.50    124.79 o 
  14   6   9      100.61       91.59     27.49 o 
  15   6   9        3.94       -8.81     24.03 o 
   1   7   9        0.77       -7.91     28.91 o 
   2   7   9     9476.07     9035.17    247.15 o 
   3   7   9       40.88       19.65     19.69 o 
   4   7   9    16111.62    15767.76    420.10 o 
   5   7   9     3240.39     3216.10    108.77 o 
   6   7   9      390.16      419.03     40.94 o 
   7   7   9      209.50      178.53     30.94 o 
   8   7   9    10933.53    10141.84    877.46 o 
   9   7   9      382.43      258.59    133.07 o 
  10   7   9     6548.56     6847.87    372.19 o 
  11   7   9        3.42       -5.28     31.74 o 
  12   7   9     1594.96     1651.89    265.15 o 
  13   7   9      146.36      114.79     53.09 o 
  14   7   9      139.52       83.32     34.40 o 
   0   8   9     1294.83     1689.57    142.64 o 
   1   8   9       52.80       43.83     27.84 o 
   2   8   9        1.44        9.45     22.88 o 
   3   8   9       16.74       27.68     23.16 o 
   4   8   9      700.52      623.98     55.02 o 
   5   8   9      413.38      412.92     48.43 o 
   6   8   9     1409.76     1482.38    121.71 o 
   7   8   9      252.28      244.24     53.86 o 
   8   8   9       54.09      111.80     77.21 o 
   9   8   9      190.80      262.86     75.29 o 
  10   8   9       43.66       85.90     46.25 o 
  11   8   9      116.83      119.36     46.74 o 
  12   8   9       22.06       20.28     36.77 o 
  13   8   9        8.12       12.76     40.66 o 
   1   9   9     1358.01     1561.77     96.51 o 
   2   9   9     3361.97     3329.02    209.85 o 
   3   9   9     1145.66     1044.86     88.95 o 
   4   9   9    13901.72    14347.70    476.68 o 
   5   9   9      142.02      114.72     32.90 o 
   6   9   9      464.74      501.51     67.98 o 
   7   9   9        0.54      -25.93     39.47 o 
   8   9   9     1697.00     2123.17    168.30 o 
   9   9   9      868.00      826.07    109.31 o 
  10   9   9     3061.47     3495.70    204.54 o 
  11   9   9      395.58      399.26     75.50 o 
  12   9   9       13.10      -32.44     41.09 o 
   0  10   9     1410.41     1975.00    248.06 o 
   1  10   9       13.00       29.58     29.85 o 
   2  10   9     1031.03     1195.27     93.36 o 
   3  10   9       63.82      100.06     36.62 o 
   4  10   9      660.56      717.85    103.13 o 
   5  10   9       10.29        1.81     25.88 o 
   6  10   9       79.40       61.82     33.13 o 
   7  10   9      149.08      126.77     47.11 o 
   8  10   9        2.51       65.93     37.38 o 
   9  10   9      327.45      280.36     54.43 o 
  10  10   9      387.86      438.02     57.27 o 
   1  11   9      906.88      845.58     99.03 o 
   2  11   9     3985.40     4337.08    315.87 o 
   3  11   9     1955.28     1991.06    161.34 o 
   4  11   9     1330.58     1564.19    124.64 o 
   5  11   9      169.45      160.14     44.74 o 
   6  11   9      130.31       66.77     30.13 o 
   7  11   9       76.06       32.54     31.25 o 
   8  11   9     1806.53     1901.37    385.72 o 
   0  12   9      937.05     1237.08    133.44 o 
   1  12   9       89.71       42.04     30.95 o 
   2  12   9        0.19       20.96     26.31 o 
   3  12   9       15.43       49.09     42.61 o 
   4  12   9       19.03      -20.55     51.69 o 
   0   0  10    57204.65    62939.11   1739.53 o 
   1   0  10      682.70      545.73     31.20 o 
   2   0  10     1567.88     1388.75     27.52 o 
   3   0  10     3662.05     4057.72     67.81 o 
   4   0  10    13517.75    13444.11    460.20 o 
   5   0  10    10179.16    10828.58    190.37 o 
   6   0  10    32224.79    32884.27    763.86 o 
   7   0  10      348.21      454.71     34.98 o 
   8   0  10     9032.62     8971.59    292.53 o 
   9   0  10       93.10      107.36     41.63 o 
  10   0  10        8.95       16.24     31.68 o 
  11   0  10      205.77      290.84     62.81 o 
  12   0  10     3419.31     3530.95    269.80 o 
  13   0  10     1581.46     1684.74    147.16 o 
  14   0  10    10312.19    10275.83    486.48 o 
  15   0  10      162.78      113.19     51.13 o 
  16   0  10        7.34       13.33     28.75 o 
  17   0  10      777.14      506.62    101.54 o 
   1   1  10     4641.90     4896.75     51.09 o 
   2   1  10        2.93       12.72      5.65 o 
   3   1  10      744.97      841.94     27.12 o 
   4   1  10     1162.96     1255.41     28.15 o 
   5   1  10        7.89       14.86      7.11 o 
   6   1  10       55.18       35.49     10.03 o 
   7   1  10      255.65      268.33     20.24 o 
   8   1  10      373.10      444.40     31.14 o 
   9   1  10      213.24      263.07     33.43 o 
  10   1  10        1.21       14.06     22.58 o 
  11   1  10      626.21      596.20     58.51 o 
  12   1  10        9.19       12.55     25.40 o 
  13   1  10      631.29      534.50     59.01 o 
  14   1  10       84.86       79.63     32.32 o 
  15   1  10      167.08      156.36     33.78 o 
  16   1  10       75.43       42.73     23.39 o 
  17   1  10       16.62       11.42     13.99 o 
   0   2  10    41546.96    42630.08    739.58 o 
   1   2  10     3598.93     3969.33     42.37 o 
   2   2  10    23013.08    23800.59    279.79 o 
   3   2  10      494.23      586.45     19.89 o 
   4   2  10      627.89      542.39     17.25 o 
   5   2  10      249.84      303.40     13.97 o 
   6   2  10    13062.85    12172.21    234.67 o 
   7   2  10      599.59      653.28     28.30 o 
   8   2  10     8251.86     8184.36    195.73 o 
   9   2  10      214.52      311.51     37.42 o 
  10   2  10      276.04      366.62     45.56 o 
  11   2  10      253.98      270.07     45.74 o 
  12   2  10     7923.66     7768.85    290.62 o 
  13   2  10      861.68     1003.22     77.51 o 
  14   2  10     3653.73     3782.63    161.20 o 
  15   2  10      330.13      291.15     39.82 o 
  16   2  10      778.88      598.64    124.63 o 
  17   2  10      285.88      228.18     36.13 o 
   1   3  10      139.22      195.56     11.58 o 
   2   3  10      275.89      304.01     12.69 o 
   3   3  10     2494.31     2864.27     44.16 o 
   4   3  10       51.98       29.78      7.78 o 
   5   3  10     1742.90     1907.88     36.01 o 
   6   3  10       63.37       55.52     10.05 o 
   7   3  10      809.33      900.39     47.46 o 
   8   3  10       86.85       72.18     18.41 o 
   9   3  10      475.50      504.49     47.21 o 
  10   3  10       25.21       50.90     26.81 o 
  11   3  10      113.53      115.78     33.78 o 
  12   3  10      131.42      121.54     34.79 o 
  13   3  10        7.60       28.25     25.99 o 
  14   3  10       72.45      130.99     90.44 o 
  15   3  10      641.62      685.19    136.32 o 
  16   3  10       43.23       13.50     14.39 o 
   0   4  10    24531.83    23188.05    379.80 o 
   1   4  10     6466.55     6940.25     88.10 o 
   2   4  10      480.08      315.45     14.52 o 
   3   4  10     6900.19     7023.14     93.76 o 
   4   4  10    10041.29     9888.16    136.78 o 
   5   4  10        6.41        1.10      8.63 o 
   6   4  10    11821.58    10978.98    203.47 o 
   7   4  10       20.18       21.00     12.81 o 
   8   4  10     7814.37     7653.67    215.45 o 
   9   4  10       45.01       56.24     26.64 o 
  10   4  10      242.63      316.84     42.16 o 
  11   4  10      793.00      828.28     76.38 o 
  12   4  10     2734.74     2950.06    137.25 o 
  13   4  10      132.31      160.71     34.00 o 
  14   4  10     5460.18     5772.41    246.84 o 
  15   4  10     1020.24      910.86    128.84 o 
  16   4  10      160.10      137.55     23.60 o 
   1   5  10     2008.70     2022.19     41.93 o 
   2   5  10      245.58      266.29     16.23 o 
   3   5  10     1119.14     1098.97     30.09 o 
   4   5  10       17.87       16.29     12.46 o 
   5   5  10     3814.25     3887.38    108.09 o 
   6   5  10       16.08        0.56     16.15 o 
   7   5  10      684.49      680.12     52.93 o 
   8   5  10     1732.33     1599.28     80.37 o 
   9   5  10     1811.75     1935.75     97.74 o 
  10   5  10      202.65      165.29     32.45 o 
  11   5  10      663.82      419.91    104.45 o 
  12   5  10       30.36       21.20     22.00 o 
  13   5  10       35.20        7.09     22.47 o 
  14   5  10        6.34       25.70     25.37 o 
  15   5  10      105.30       46.37     20.78 o 
   0   6  10    20565.83    19403.63    584.24 o 
   1   6  10      863.24      967.75     68.00 o 
   2   6  10     7813.83     7198.33    153.29 o 
   3   6  10     1524.63     1604.69     83.20 o 
   4   6  10      984.31      946.99     64.68 o 
   5   6  10       12.42       26.03     21.69 o 
   6   6  10     5736.38     5646.27    190.31 o 
   7   6  10     1260.49     1279.82     99.43 o 
   8   6  10     2718.65     2710.01    131.81 o 
   9   6  10     3361.29     3641.72    180.87 o 
  10   6  10       24.56        8.94     37.82 o 
  11   6  10      755.52      803.67    154.63 o 
  12   6  10     6112.79     4631.38   2783.43 o 
  13   6  10      216.04       97.95     86.29 o 
  14   6  10     3151.93     2990.29   1825.99 o 
  15   6  10      576.67      321.90     48.54 o 
   1   7  10      221.37      283.71     42.54 o 
   2   7  10      259.24      292.30     46.36 o 
   3   7  10      154.41      223.62     33.27 o 
   4   7  10     1544.14     1587.53     83.05 o 
   5   7  10     3203.45     2975.99    130.24 o 
   6   7  10     1301.70     1255.70     81.29 o 
   7   7  10        0.39      -14.91     19.48 o 
   8   7  10      144.86      114.67     39.89 o 
   9   7  10     1082.32     1364.58    175.22 o 
  10   7  10      143.27      133.97     52.77 o 
  11   7  10       39.68       84.56     67.04 o 
  12   7  10      637.67      434.15    385.51 o 
  13   7  10       73.13       59.06     21.79 o 
  14   7  10      101.18       71.42     39.58 o 
   0   8  10    12425.76    12361.97    582.01 o 
   1   8  10      294.83      289.58     45.51 o 
   2   8  10     2344.75     2340.66    126.09 o 
   3   8  10     3403.11     3605.78    158.82 o 
   4   8  10      504.39      479.56     50.77 o 
   5   8  10     1776.42     1788.77     99.23 o 
   6   8  10     9819.17     9872.29    355.52 o 
   7   8  10        8.77       31.20     25.47 o 
   8   8  10     8029.67     8767.02    454.00 o 
   9   8  10      825.44      944.11    108.23 o 
  10   8  10      390.42      524.12     99.05 o 
  11   8  10      209.48      167.16     54.61 o 
  12   8  10     2468.61     3109.35    260.39 o 
  13   8  10      303.29      225.36     68.34 o 
   1   9  10     1529.25     1597.07    100.03 o 
   2   9  10        3.10       26.11     27.26 o 
   3   9  10      634.20      655.80     82.50 o 
   4   9  10      611.51      685.64     75.85 o 
   5   9  10      217.48      217.30     38.87 o 
   6   9  10      565.18      482.95    126.52 o 
   7   9  10      181.15      173.70     55.70 o 
   8   9  10      152.69       64.99     43.09 o 
   9   9  10       80.89       83.51     42.82 o 
  10   9  10       14.06       -4.29     27.26 o 
  11   9  10        5.24       14.08     28.41 o 
   0  10  10     2800.72     3024.96    284.07 o 
   1  10  10      184.81      149.49     76.56 o 
   2  10  10     1421.01     1507.59    104.69 o 
   3  10  10      471.56      529.20     68.94 o 
   4  10  10     1236.32     1381.70    242.63 o 
   5  10  10     1000.04     1052.54    116.02 o 
   6  10  10     3875.19     4093.99    194.89 o 
   7  10  10       64.89       20.16     32.52 o 
   8  10  10     1948.02     2278.62    142.77 o 
   9  10  10      880.83      643.18    200.38 o 
   1  11  10      320.37      387.39     69.73 o 
   2  11  10       60.89       71.04     42.78 o 
   3  11  10       40.23       -5.47     28.67 o 
   4  11  10      306.62      161.92     47.23 o 
   5  11  10       19.66       -8.22     41.09 o 
   6  11  10        0.49      -24.87     45.20 o 
   7  11  10      585.42      562.74     90.62 o 
   0  12  10     4273.14     5006.70    311.65 o 
   1  12  10       37.06        6.43     23.50 o 
   2  12  10     1395.96     1532.81    145.55 o 
   3  12  10        5.55      -10.33     22.54 o 
   1   1  11      291.21      232.35      9.47 o 
   2   1  11     6858.61     6441.47     70.99 o 
   3   1  11     2688.50     2654.55     35.59 o 
   4   1  11     8724.60     8193.87    116.89 o 
   5   1  11     3090.11     3043.85     59.18 o 
   6   1  11     6443.31     6710.41    104.26 o 
   7   1  11     5951.58     5952.75    133.78 o 
   8   1  11     1266.36     1172.26     56.57 o 
   9   1  11        5.26       -1.20     18.87 o 
  10   1  11    14002.75    14784.45    480.89 o 
  11   1  11     1234.14     1195.29     84.75 o 
  12   1  11     1553.50     1637.18    109.91 o 
  13   1  11      157.14      153.09     39.06 o 
  14   1  11     2196.95     2359.02    124.31 o 
  15   1  11       60.87       41.11     26.16 o 
  16   1  11     1590.53     1823.27     90.71 o 
  17   1  11       99.46       52.05     29.34 o 
   0   2  11    36565.48    41745.25    732.66 o 
   1   2  11      642.33      656.32     20.73 o 
   2   2  11      622.35      781.65     19.55 o 
   3   2  11      118.13      155.40     11.32 o 
   4   2  11      460.29      466.77     16.69 o 
   5   2  11       21.37       18.67      8.16 o 
   6   2  11        6.94        7.58     10.02 o 
   7   2  11      630.83      664.82     35.15 o 
   8   2  11     1596.16     1798.85     79.84 o 
   9   2  11     1433.42     1599.01    137.13 o 
  10   2  11      229.75      257.14     47.09 o 
  11   2  11      125.59      112.47     34.19 o 
  12   2  11       47.38       98.35     34.31 o 
  13   2  11        4.20       -2.06     22.99 o 
  14   2  11      880.32      823.49     68.86 o 
  15   2  11      343.03      365.63     46.21 o 
  16   2  11       13.20        3.30     17.20 o 
   1   3  11     3654.43     3486.92     60.65 o 
   2   3  11    17289.71    17012.24    201.14 o 
   3   3  11      696.31      708.36     20.54 o 
   4   3  11    10413.04     9633.58    120.86 o 
   5   3  11     2243.95     2226.73     75.66 o 
   6   3  11     1838.24     1741.22     43.32 o 
   7   3  11     4559.63     4394.39    113.76 o 
   8   3  11     1464.26     1523.98     73.00 o 
   9   3  11      530.32      577.87     48.65 o 
  10   3  11    16165.27    16420.68    500.52 o 
  11   3  11     3512.40     3958.34    167.68 o 
  12   3  11     7386.36     7725.01    277.03 o 
  13   3  11     3231.77     3433.96    149.97 o 
  14   3  11       41.63       70.25     32.12 o 
  15   3  11      415.38      341.37    112.07 o 
  16   3  11     1691.49     1730.00     75.34 o 
   0   4  11      152.94      129.18     22.84 o 
   1   4  11     1044.75     1206.80     31.89 o 
   2   4  11      661.33      728.26     23.69 o 
   3   4  11     1672.00     1607.04     34.83 o 
   4   4  11     6401.16     6459.86    113.64 o 
   5   4  11      801.22      875.26     46.01 o 
   6   4  11       17.69       16.39     13.05 o 
   7   4  11      188.85      193.62     44.75 o 
   8   4  11     1168.97     1235.83     70.44 o 
   9   4  11      158.56      177.52     38.18 o 
  10   4  11     1246.68     1633.10    127.12 o 
  11   4  11      168.65      205.73     38.95 o 
  12   4  11     2205.29     2189.80    118.97 o 
  13   4  11      339.52      283.37     71.41 o 
  14   4  11      197.09      129.20     41.27 o 
  15   4  11        8.90       32.39     16.48 o 
  16   4  11        0.76       18.67     20.99 o 
   1   5  11     2761.49     2786.33     67.10 o 
   2   5  11     9430.20     9019.84    194.86 o 
   3   5  11      750.51      707.30     32.55 o 
   4   5  11     5282.73     5131.56    120.12 o 
   5   5  11     4853.19     4804.53    132.88 o 
   6   5  11      250.46      182.14     26.64 o 
   7   5  11    12995.85    12790.33    385.77 o 
   8   5  11       35.18       46.85     24.28 o 
   9   5  11      980.21      869.89     78.69 o 
  10   5  11     4464.10     4251.22    167.22 o 
  11   5  11     1395.80     1297.53     85.56 o 
  12   5  11     1287.13     1404.20    123.19 o 
  13   5  11      212.74      119.48     42.45 o 
  14   5  11     1403.77     1502.09    127.30 o 
  15   5  11       42.95       37.45     18.18 o 
   0   6  11     1642.41     1672.96    101.77 o 
   1   6  11       65.92       44.36     18.22 o 
   2   6  11     2189.86     2089.09     72.20 o 
   3   6  11       42.89       51.21     17.80 o 
   4   6  11       19.38       21.18     16.70 o 
   5   6  11     1639.03     1900.86     84.72 o 
   6   6  11      163.65      189.64     41.46 o 
   7   6  11      698.34      723.18     75.13 o 
   8   6  11     1645.94     1744.23    158.74 o 
   9   6  11       20.81      -14.73     27.33 o 
  10   6  11      325.38      407.89    118.52 o 
  11   6  11        7.95       -6.49     67.91 o 
  12   6  11      188.96       72.50     92.67 o 
  13   6  11      323.67      266.26    198.21 o 
  14   6  11       78.08       22.16     23.42 o 
   1   7  11     5936.49     5882.37    219.72 o 
   2   7  11     3938.48     3887.97    164.87 o 
   3   7  11      213.85      166.33     37.37 o 
   4   7  11     2140.94     2251.90     86.50 o 
   5   7  11     1793.35     2066.40    126.25 o 
   6   7  11      239.15      240.75     36.60 o 
   7   7  11      296.26      361.33     40.31 o 
   8   7  11     1674.60     1650.96    122.10 o 
   9   7  11      150.10      117.86     31.59 o 
  10   7  11     1666.55     1915.56    241.79 o 
  11   7  11     1045.91     1112.72    161.12 o 
  12   7  11      312.85      277.31    171.29 o 
  13   7  11     1297.60     1210.86    294.13 o 
   0   8  11     1899.83     2040.51    169.50 o 
   1   8  11      667.63      736.68     69.30 o 
   2   8  11     1768.39     1708.05    109.41 o 
   3   8  11       75.58       57.42     30.31 o 
   4   8  11       11.70       47.78     30.56 o 
   5   8  11       57.69       48.30     27.85 o 
   6   8  11      981.50     1015.03     90.68 o 
   7   8  11       28.65       50.08     31.14 o 
   8   8  11       56.17       69.57     31.93 o 
   9   8  11      498.68      521.22     79.75 o 
  10   8  11      247.20      194.55     57.25 o 
  11   8  11      339.42      212.14     43.47 o 
  12   8  11      201.85       90.07     50.61 o 
   1   9  11     1500.13     1681.21    103.98 o 
   2   9  11     2089.57     2093.42    117.64 o 
   3   9  11     1344.68     1406.45    108.94 o 
   4   9  11     5299.60     5083.32    243.91 o 
   5   9  11     1668.28     1861.47    118.58 o 
   6   9  11      814.04      828.31     67.24 o 
   7   9  11     1049.76     1301.62    190.64 o 
   8   9  11     2865.67     3415.56    199.97 o 
   9   9  11       20.33       48.86     35.55 o 
  10   9  11     4221.25     4726.45    238.99 o 
  11   9  11       70.51       49.09     41.52 o 
   0  10  11     1597.14     1695.22    138.44 o 
   1  10  11      151.97      215.51     46.44 o 
   2  10  11     2107.16     2105.79    124.88 o 
   3  10  11       14.48        3.89     30.02 o 
   4  10  11      994.68      819.88    113.62 o 
   5  10  11      120.76       65.89     38.55 o 
   6  10  11       46.48       76.34     61.42 o 
   7  10  11       31.35       16.81     27.65 o 
   8  10  11       95.71       73.08     38.87 o 
   9  10  11      131.44       62.58     28.95 o 
   1  11  11     2628.76     3111.52    185.64 o 
   2  11  11     3437.11     3731.27    204.51 o 
   3  11  11      301.49      231.02     55.69 o 
   4  11  11     3827.72     4471.04    215.08 o 
   5  11  11      689.12      626.11    107.70 o 
   6  11  11        9.80       22.92     40.44 o 
   0  12  11      479.53      205.24     54.28 o 
   0   0  12    25661.67    25001.71    541.02 o 
   1   0  12     3565.53     3303.63    101.36 o 
   2   0  12     7980.30     8662.57    158.98 o 
   3   0  12    46578.16    49735.79   1042.32 o 
   4   0  12     5186.85     5312.60    155.59 o 
   5   0  12     8164.52     9219.79    237.70 o 
   6   0  12     1765.05     1859.55     75.27 o 
   7   0  12      427.27      300.89     42.47 o 
   8   0  12     2750.65     2766.23    142.04 o 
   9   0  12     2115.94     2115.07    121.38 o 
  10   0  12      219.95      215.90     58.87 o 
  11   0  12     6394.00     6169.27    368.00 o 
  12   0  12       18.36       21.79     39.20 o 
  13   0  12       50.72      158.91     92.46 o 
  14   0  12     3075.52     3452.73    248.61 o 
  15   0  12     2564.87     2719.02    177.88 o 
  16   0  12     1297.33     1317.49    102.83 o 
   1   1  12      233.85      302.32     11.37 o 
   2   1  12      559.52      578.61     18.34 o 
   3   1  12      430.43      453.36     18.65 o 
   4   1  12      777.62      896.81     26.86 o 
   5   1  12      150.62      174.19     16.17 o 
   6   1  12      829.00      831.11     40.36 o 
   7   1  12       26.83       26.06     17.39 o 
   8   1  12      116.70      141.63     29.91 o 
   9   1  12       29.50      113.41     29.51 o 
  10   1  12       77.75       59.65     30.54 o 
  11   1  12       27.39       55.15     34.56 o 
  12   1  12       30.03       28.96     27.87 o 
  13   1  12      215.01      200.51     47.67 o 
  14   1  12     1565.00     1627.81     99.71 o 
  15   1  12      531.37      469.50     50.78 o 
  16   1  12      941.20      662.71     49.89 o 
   0   2  12      162.77      276.69     20.08 o 
   1   2  12     6976.44     7082.59     85.80 o 
   2   2  12      684.04      642.58     24.71 o 
   3   2  12    10716.50    10618.13    129.17 o 
   4   2  12      964.17      966.77     25.95 o 
   5   2  12     2410.57     2251.07     51.08 o 
   6   2  12     7506.28     7567.71    194.16 o 
   7   2  12     2434.41     2667.16     90.25 o 
   8   2  12     7431.03     7729.67    233.22 o 
   9   2  12     5798.94     5854.95    190.89 o 
  10   2  12      287.65      378.17     49.41 o 
  11   2  12     2761.13     2909.91    141.95 o 
  12   2  12     2110.20     2231.90    137.00 o 
  13   2  12      750.06      816.42     71.07 o 
  14   2  12     1296.64     1285.73     85.62 o 
  15   2  12     2879.17     2833.40    118.91 o 
  16   2  12     1157.97     1344.42    190.84 o 
   1   3  12        2.26       16.07      7.23 o 
   2   3  12      160.11      160.69     11.12 o 
   3   3  12     1895.85     1954.11     35.45 o 
   4   3  12     2128.16     2310.32     42.36 o 
   5   3  12      281.36      324.67     29.04 o 
   6   3  12       88.49       75.62     13.97 o 
   7   3  12     1169.94     1282.80     73.54 o 
   8   3  12      201.36      231.62     33.80 o 
   9   3  12      476.21      596.27     51.93 o 
  10   3  12     3260.48     3166.02    176.16 o 
  11   3  12     1294.24     1502.42     96.34 o 
  12   3  12       98.81      111.39     34.63 o 
  13   3  12      171.70      168.60     38.19 o 
  14   3  12        1.95       25.24     24.93 o 
  15   3  12        4.77       20.05     18.82 o 
  16   3  12      210.46      128.35     27.09 o 
   0   4  12     5604.00     5180.22    145.56 o 
   1   4  12      664.79      506.81     24.64 o 
   2   4  12     5517.55     5300.35     74.68 o 
   3   4  12     4753.83     4523.51     71.62 o 
   4   4  12      149.69      117.77     13.76 o 
   5   4  12     2976.06     2726.13     73.16 o 
   6   4  12     4983.03     4800.14    114.15 o 
   7   4  12     2047.51     2012.94     82.51 o 
   8   4  12     3510.58     3484.20    126.33 o 
   9   4  12     4210.23     4012.77    160.71 o 
  10   4  12        4.65       12.78     22.13 o 
  11   4  12      978.89      875.14     69.83 o 
  12   4  12     2034.35     2203.76    130.22 o 
  13   4  12       20.36       24.66     22.45 o 
  14   4  12     1482.84     1542.53     89.80 o 
  15   4  12     1569.56     1720.07     83.06 o 
   1   5  12      545.49      618.48     42.96 o 
   2   5  12     3179.04     3055.00    106.90 o 
   3   5  12      858.46      776.48     32.85 o 
   4   5  12       48.65       14.44     17.00 o 
   5   5  12     2384.90     2237.02     80.47 o 
   6   5  12     2619.82     2431.77     97.57 o 
   7   5  12     1345.85     1368.76    103.76 o 
   8   5  12      183.22      243.29     45.76 o 
   9   5  12     1735.50     1760.64    115.58 o 
  10   5  12      214.75      179.23     43.16 o 
  11   5  12       84.29       86.22     31.84 o 
  12   5  12       31.70       17.40     21.60 o 
  13   5  12       37.30       26.11     19.61 o 
  14   5  12      259.96      115.04     38.64 o 
  15   5  12        4.90       38.91     21.65 o 
   0   6  12     3316.39     3314.82    150.68 o 
   1   6  12       99.70       98.15     22.35 o 
   2   6  12     1922.83     1652.89     63.07 o 
   3   6  12    10912.81     9920.04    528.46 o 
   4   6  12      779.61      763.75     42.89 o 
   5   6  12     8688.02     8468.15    246.16 o 
   6   6  12     6272.09     6228.35    195.69 o 
   7   6  12       81.38       88.96     42.94 o 
   8   6  12     3889.73     3951.50    195.41 o 
   9   6  12     3238.10     3049.38   1882.76 o 
  10   6  12      714.35      832.22    153.34 o 
  11   6  12     1511.59     1892.17    226.65 o 
  12   6  12      894.29      653.84    437.63 o 
  13   6  12        1.60       50.50     75.80 o 
   1   7  12        0.45       15.68     27.12 o 
   2   7  12      341.91      347.01     48.86 o 
   3   7  12      274.51      288.07     40.48 o 
   4   7  12      457.74      497.87     50.96 o 
   5   7  12     1817.04     1913.76     85.12 o 
   6   7  12     3968.27     3860.75    144.33 o 
   7   7  12       88.41       41.96     21.01 o 
   8   7  12      505.78      567.02     54.69 o 
   9   7  12      537.74      523.69     51.96 o 
  10   7  12      231.71      219.62     48.32 o 
  11   7  12        1.51       46.07     55.37 o 
  12   7  12      100.46       42.69     29.09 o 
  13   7  12        8.68        8.81     20.61 o 
   0   8  12      390.59      382.47     78.43 o 
   1   8  12     1006.75     1033.58     81.82 o 
   2   8  12      805.63      855.92     73.97 o 
   3   8  12     3007.31     3352.39    156.85 o 
   4   8  12     1274.95     1333.33    115.38 o 
   5   8  12      737.86      792.34     77.76 o 
   6   8  12     2607.27     2683.31    125.82 o 
   7   8  12      451.76      446.45     57.81 o 
   8   8  12      522.92      455.00     53.93 o 
   9   8  12     2192.38     2396.45    165.58 o 
  10   8  12        0.51      -11.40     26.94 o 
  12   8  12      837.20      577.66    118.52 o 
   1   9  12     2930.19     3109.63    147.40 o 
   2   9  12      724.45      730.45     69.25 o 
   3   9  12      340.65      430.50     54.21 o 
   4   9  12      342.47      384.27     57.66 o 
   5   9  12       68.61       23.27     28.48 o 
   6   9  12      488.88      480.32     58.14 o 
   7   9  12       18.20       32.40     27.05 o 
   8   9  12      255.60      245.04    141.23 o 
   9   9  12      186.44       91.52     47.15 o 
  10   9  12       59.85       60.56     31.79 o 
   0  10  12     4369.28     4467.42    240.79 o 
   1  10  12      232.15      238.38     48.44 o 
   2  10  12      853.26      846.71     84.93 o 
   3  10  12      959.99     1168.80     86.20 o 
   4  10  12       12.50       57.17     30.16 o 
   5  10  12      744.03      647.65    127.87 o 
   6  10  12     1978.21     2579.48    237.90 o 
   7  10  12      452.51      392.97     88.24 o 
   8  10  12      821.01      498.33     72.13 o 
   1  11  12      341.88      257.25     53.45 o 
   2  11  12      145.64      125.05     41.33 o 
   3  11  12      514.34      426.97     97.97 o 
   4  11  12       49.48       19.91     27.99 o 
   5  11  12        6.42       35.90     42.17 o 
   6  11  12       20.21       13.41     35.68 o 
   1   1  13    18552.97    18875.81    231.73 o 
   2   1  13      208.27      233.64     14.32 o 
   3   1  13     1226.19     1308.76     32.40 o 
   4   1  13     2072.74     2358.52     48.44 o 
   5   1  13     9666.80     9733.91    155.18 o 
   6   1  13      927.58      872.32     50.00 o 
   7   1  13    12920.40    13152.50    311.49 o 
   8   1  13     1245.54     1510.89     71.11 o 
   9   1  13     2406.80     2494.78    117.42 o 
  10   1  13      101.92       77.88     33.10 o 
  11   1  13     4256.18     4219.93    182.48 o 
  12   1  13     1358.07     1571.60    105.25 o 
  13   1  13     9405.28     9908.00    342.95 o 
  14   1  13     1536.02     1835.24    106.57 o 
  15   1  13     1949.46     2357.34    110.93 o 
  16   1  13      477.40      295.06     36.74 o 
   0   2  13      244.57      277.61     22.75 o 
   1   2  13       22.73       26.69      7.45 o 
   2   2  13        0.04       14.95      9.19 o 
   3   2  13       81.76      121.55     11.69 o 
   4   2  13        0.57        2.19      8.15 o 
   5   2  13      786.75      726.83     30.13 o 
   6   2  13        1.18       19.85     14.96 o 
   7   2  13      312.81      359.61     61.75 o 
   8   2  13      295.49      338.80     35.97 o 
   9   2  13     1431.76     1797.76     94.03 o 
  10   2  13      227.49      278.61     45.63 o 
  11   2  13      228.51      238.12     45.23 o 
  12   2  13       30.16       25.33     27.93 o 
  13   2  13      174.40      241.93     45.20 o 
  14   2  13        7.61        1.56     20.95 o 
  15   2  13       65.58       86.81     29.42 o 
  16   2  13       58.49       30.81     17.84 o 
   1   3  13    11022.30    10526.37    141.11 o 
   2   3  13     1269.21     1357.50     29.74 o 
   3   3  13        7.52       11.32      8.24 o 
   4   3  13     3767.25     3408.26     65.18 o 
   5   3  13     4962.78     4761.53    107.21 o 
   6   3  13      825.04     1095.31    122.95 o 
   7   3  13    18602.95    18413.04    523.85 o 
   8   3  13     1026.98     1098.88     67.57 o 
   9   3  13     2578.01     2793.47    125.20 o 
  10   3  13      351.62      326.85     47.02 o 
  11   3  13       47.89       29.00     33.17 o 
  12   3  13      754.12      801.86     69.71 o 
  13   3  13     2755.95     2836.83    134.15 o 
  14   3  13        2.09       26.44     24.46 o 
  15   3  13      616.19      418.48    121.96 o 
   0   4  13      149.26      154.37     32.62 o 
   1   4  13       87.05       89.51     18.31 o 
   2   4  13     1320.84     1348.58     47.50 o 
   3   4  13      314.83      294.76     19.17 o 
   4   4  13      481.01      446.87     29.36 o 
   5   4  13      881.88      771.51     52.76 o 
   6   4  13     4008.09     3840.95    210.21 o 
   7   4  13      313.49      282.02     37.92 o 
   8   4  13      521.24      594.92     54.74 o 
   9   4  13      555.48      533.64     48.82 o 
  10   4  13      164.26      160.67     35.27 o 
  11   4  13       85.34      111.94     36.97 o 
  12   4  13      166.56      231.76     40.17 o 
  13   4  13      877.66      997.31    115.02 o 
  14   4  13       47.17       23.23     21.43 o 
  15   4  13      127.72       62.29     22.63 o 
   1   5  13     8664.55     8393.71    241.81 o 
   2   5  13     2360.05     2214.72     93.24 o 
   3   5  13      233.36      181.46     25.18 o 
   4   5  13      598.98      641.55     41.66 o 
   5   5  13     4081.12     3987.68    122.96 o 
   6   5  13      169.12      128.15     25.28 o 
   7   5  13     1534.97     1636.65     91.54 o 
   8   5  13     3024.92     3087.91    151.06 o 
   9   5  13      420.45      448.90     61.49 o 
  10   5  13     1665.46     1941.36    123.58 o 
  11   5  13     2473.48     2597.45    165.94 o 
  12   5  13      588.66      506.68     45.68 o 
  13   5  13     5223.60     5002.51    373.98 o 
  14   5  13       31.56       14.61     16.34 o 
   0   6  13       62.04      124.08     36.28 o 
   1   6  13        1.24        9.51     18.26 o 
   2   6  13     1233.28     1242.44     72.06 o 
   3   6  13      658.40      666.43     54.36 o 
   4   6  13      713.89      818.74     53.47 o 
   5   6  13       42.22       36.27     19.57 o 
   6   6  13     1618.05     1683.73     78.67 o 
   7   6  13      262.87      181.48     86.70 o 
   8   6  13      297.08      382.86     75.39 o 
   9   6  13      807.92      649.68    136.25 o 
  10   6  13      747.53      783.77    147.07 o 
  11   6  13        2.76      -15.57     50.82 o 
  12   6  13      138.30       25.91     39.19 o 
  13   6  13       37.47        9.68     39.58 o 
  14   6  13        0.35      -17.24     17.24 o 
   1   7  13     6717.57     6885.11    285.50 o 
   2   7  13     4610.37     4301.84    225.60 o 
   3   7  13      741.85      653.89     57.54 o 
   4   7  13     3223.37     3094.73    134.04 o 
   5   7  13     4114.14     4104.61    152.68 o 
   6   7  13       22.09       17.12     18.77 o 
   7   7  13     3405.73     3500.65    148.57 o 
   8   7  13      131.17      126.85     31.20 o 
   9   7  13      640.32      560.57     77.91 o 
  10   7  13     1419.05     1357.12    103.35 o 
  11   7  13      781.39      773.17    122.84 o 
  12   7  13      575.85      230.24    141.23 o 
  13   7  13     4337.04     4441.33    405.73 o 
   0   8  13      619.41      698.51    100.16 o 
   1   8  13       30.56        0.76     23.31 o 
   2   8  13      129.35       67.16     36.05 o 
   3   8  13      801.81      732.88     70.01 o 
   4   8  13       60.46       82.02     32.53 o 
   5   8  13        0.27       -5.06     26.59 o 
   6   8  13      502.17      422.09     48.84 o 
   7   8  13        0.36        0.21     23.72 o 
   8   8  13        2.07       11.07     23.47 o 
   9   8  13        2.33        5.07     18.59 o 
  10   8  13      483.75      377.18     83.05 o 
  11   8  13        2.14       12.50     21.60 o 
   1   9  13     5601.68     5822.19    225.14 o 
   2   9  13      609.62      622.42     63.76 o 
   3   9  13        2.88       36.38     27.98 o 
   4   9  13      640.27      742.56     76.16 o 
   5   9  13     2933.19     3272.15    161.26 o 
   6   9  13       30.04        7.43     29.09 o 
   7   9  13     1532.99     1673.51    185.35 o 
   8   9  13       46.12       35.39     31.36 o 
   9   9  13     1483.43     1700.19     99.22 o 
  10   9  13      745.83      422.60     66.61 o 
   0  10  13        1.43       13.33     42.17 o 
   1  10  13      203.18      217.07     44.21 o 
   2  10  13      538.38      566.03     67.14 o 
   3  10  13      781.67      827.59     70.36 o 
   4  10  13      408.75      377.29     63.49 o 
   5  10  13      121.91       64.17     41.09 o 
   6  10  13      315.44      228.35     55.04 o 
   7  10  13       76.73       55.15     60.34 o 
   8  10  13       54.33       33.09     34.82 o 
   1  11  13     1481.46     2068.07    124.16 o 
   2  11  13      255.45      150.25     40.67 o 
   3  11  13       30.94       24.57     27.79 o 
   4  11  13       33.24      -32.22     39.58 o 
   5  11  13      334.61      251.09     59.26 o 
   0   0  14     1598.22     1867.63    268.55 o 
   1   0  14    15997.26    15968.25    306.46 o 
   2   0  14        0.49        7.87     12.01 o 
   3   0  14    19233.50    18556.77    345.57 o 
   4   0  14     2481.32     2599.10     86.75 o 
   5   0  14     2778.54     2677.06    125.14 o 
   6   0  14       24.25       11.93     32.62 o 
   7   0  14       24.25       43.36     30.62 o 
   8   0  14      116.68      122.86     42.25 o 
   9   0  14     8867.51     8983.02    354.60 o 
  10   0  14      839.69      716.64    389.18 o 
  11   0  14     6131.73     6923.15    386.58 o 
  12   0  14      967.42     1067.55    121.01 o 
  13   0  14      386.54      504.48     83.60 o 
  14   0  14       59.23       68.03     63.48 o 
  15   0  14     1518.99     1594.57    121.76 o 
  16   0  14      117.04       77.63     32.11 o 
   1   1  14     1497.33     1631.20     32.14 o 
   2   1  14      259.13      301.67     14.16 o 
   3   1  14      790.73      909.93     28.03 o 
   4   1  14      320.54      326.94     20.69 o 
   5   1  14       50.33       41.95     18.36 o 
   6   1  14      455.93      504.15     49.00 o 
   7   1  14        0.94        8.67     17.61 o 
   8   1  14       13.40      -15.37     22.53 o 
   9   1  14       49.13       14.13     23.22 o 
  10   1  14        4.38       41.16     34.24 o 
  11   1  14     1675.70     1762.15    117.98 o 
  12   1  14      640.45      836.78     76.02 o 
  13   1  14      293.65      290.58     47.36 o 
  14   1  14      625.75      625.24     62.63 o 
  15   1  14      113.00      105.96     29.15 o 
   0   2  14     1432.60     1530.68     68.01 o 
   1   2  14     2675.97     2624.26     42.97 o 
   2   2  14        0.18        4.06      6.97 o 
   3   2  14    24408.81    24387.91    391.42 o 
   4   2  14     1102.80     1129.60     48.44 o 
   5   2  14    10054.02     9839.81    211.87 o 
   6   2  14      316.97      304.91     38.12 o 
   7   2  14      680.39     1185.06    261.74 o 
   8   2  14      298.48      300.09     36.14 o 
   9   2  14     9067.05     9448.25    300.52 o 
  10   2  14       19.03       55.10     30.84 o 
  11   2  14     7064.53     7312.97    272.66 o 
  12   2  14      244.66      288.03     48.47 o 
  13   2  14      304.09      258.71     47.43 o 
  14   2  14       15.76       28.43     24.88 o 
  15   2  14     1749.37     2028.41    110.47 o 
   1   3  14        2.71        4.87      7.85 o 
   2   3  14      238.95      228.61     18.09 o 
   3   3  14       20.46       14.61      9.05 o 
   4   3  14        6.49       16.89     11.52 o 
   5   3  14     1995.38     1961.13     86.86 o 
   6   3  14      466.28      565.22     44.22 o 
   7   3  14     1059.36     1161.60     76.94 o 
   8   3  14        8.90       -7.00     31.19 o 
   9   3  14       15.41       44.52     25.59 o 
  10   3  14       66.21       66.62     30.99 o 
  11   3  14      658.19      791.21     70.71 o 
  12   3  14      481.54      531.11     61.68 o 
  13   3  14      336.84      381.43     48.71 o 
  14   3  14      410.56      301.32     39.40 o 
  15   3  14        0.06       21.56     17.58 o 
   0   4  14      112.09      125.32     39.88 o 
   1   4  14     2809.48     2819.50     89.57 o 
   2   4  14        9.04       28.44     18.89 o 
   3   4  14    11215.56    10695.33    242.38 o 
   4   4  14        0.87        3.42     13.15 o 
   5   4  14    12773.28    11748.75    267.55 o 
   6   4  14       46.11       48.29     18.61 o 
   7   4  14      425.69      420.45     51.99 o 
   8   4  14        2.42       30.78     22.57 o 
   9   4  14    17351.06    17120.06    476.29 o 
  10   4  14       51.93       37.09     25.64 o 
  11   4  14     3979.90     4315.26    193.76 o 
  12   4  14      110.00      112.68     31.69 o 
  13   4  14      188.74      152.66     36.52 o 
  14   4  14       22.07        5.62     16.11 o 
  15   4  14     1456.51     1829.51     92.75 o 
   1   5  14       64.63       79.10     25.37 o 
   2   5  14     1028.64     1097.85     61.33 o 
   3   5  14        6.98       32.59     20.77 o 
   4   5  14      481.12      511.74     41.07 o 
   5   5  14        8.34        7.46     16.86 o 
   6   5  14     2891.32     2689.56    155.32 o 
   7   5  14     3717.99     3677.69    174.70 o 
   8   5  14       73.43      163.47     81.43 o 
   9   5  14     1308.01     1275.61    105.38 o 
  10   5  14      825.43      738.87    131.06 o 
  11   5  14      466.79      429.56     76.91 o 
  12   5  14      104.04       69.25     51.22 o 
  13   5  14       67.63       51.15     21.60 o 
  14   5  14      228.61       76.81     51.47 o 
   0   6  14      753.54      889.71     76.59 o 
   1   6  14     1964.08     2114.39     91.92 o 
   2   6  14      542.62      619.37     42.06 o 
   3   6  14     7590.17     7513.52    310.89 o 
   4   6  14      354.57      289.26     36.57 o 
   5   6  14     3242.97     3181.42    108.27 o 
   6   6  14     1246.38     1069.35     75.53 o 
   7   6  14      237.80      245.35     51.82 o 
   8   6  14       43.26      124.04     48.78 o 
   9   6  14     7351.59     8190.67    596.48 o 
  10   6  14       65.97       27.90     51.47 o 
  11   6  14     1730.89     1892.38    202.65 o 
  12   6  14      396.27      247.51     95.40 o 
  13   6  14      472.96      258.54    110.52 o 
   1   7  14       37.52        6.93     21.33 o 
   2   7  14     2094.36     2060.53    162.06 o 
   3   7  14     1733.17     1722.55    136.63 o 
   4   7  14       29.96       78.17     27.84 o 
   5   7  14      147.10      165.46     33.40 o 
   6   7  14      433.21      484.79     54.19 o 
   7   7  14      118.28      163.39     34.24 o 
   8   7  14      245.79      194.71     39.30 o 
   9   7  14       68.60       18.09     39.79 o 
  10   7  14       55.50       58.96     32.04 o 
  11   7  14        0.07       13.53     21.43 o 
  12   7  14       13.27       43.61     24.40 o 
   0   8  14     6102.17     5876.15    334.05 o 
   1   8  14      232.27      296.49     48.83 o 
   2   8  14       35.27       53.33     30.58 o 
   3   8  14     5678.05     6370.53    241.94 o 
   4   8  14       31.19       44.83     31.24 o 
   5   8  14     2172.46     2450.00    143.81 o 
   6   8  14       15.11      -12.69     31.62 o 
   7   8  14      685.85      573.31    144.27 o 
   8   8  14       71.06       48.16     27.94 o 
   9   8  14     2957.70     3035.27    487.69 o 
  10   8  14       16.34       29.68     23.68 o 
  11   8  14     2347.75     2502.41   1427.18 o 
   1   9  14      616.00      577.28     60.64 o 
   2   9  14       97.28       89.46     32.58 o 
   3   9  14      141.24      157.26     50.71 o 
   4   9  14      414.16      528.50     63.94 o 
   5   9  14        3.14       51.71     52.71 o 
   6   9  14      258.02      335.74     61.53 o 
   7   9  14       81.57       52.90     35.04 o 
   8   9  14        9.15       -0.09     14.71 o 
   9   9  14        5.81       30.06     38.28 o 
   0  10  14      124.11      141.91     52.45 o 
   1  10  14     1532.63     1920.27    112.58 o 
   2  10  14       82.45       79.75     32.01 o 
   3  10  14     3292.72     3695.72    159.59 o 
   4  10  14      174.43      167.49     34.29 o 
   5  10  14     2225.45     2364.49    144.69 o 
   6  10  14       36.89       39.62     23.28 o 
   7  10  14       50.82       46.93     48.23 o 
   1  11  14       39.89       51.99     29.28 o 
   2  11  14        0.20      -12.07     25.37 o 
   3  11  14       99.30       63.03     32.56 o 
   1   1  15    18258.70    17274.33    242.33 o 
   2   1  15      159.59      110.89     15.22 o 
   3   1  15      245.30      239.30     20.64 o 
   4   1  15     1306.35     1288.38     65.87 o 
   5   1  15    13701.61    13409.54    329.67 o 
   6   1  15       31.81       30.74     23.92 o 
   7   1  15     7397.38     7393.96    214.16 o 
   8   1  15     1863.77     2433.53    273.62 o 
   9   1  15     2698.58     3135.98    137.33 o 
  10   1  15      999.60     1056.59     85.52 o 
  11   1  15     2524.96     2843.80    145.22 o 
  12   1  15      183.33      178.20     41.72 o 
  13   1  15     5378.92     6028.90    223.99 o 
  14   1  15      158.91      160.39     34.29 o 
  15   1  15      135.29       84.87     25.22 o 
   0   2  15      697.79      622.42     33.96 o 
   1   2  15      734.72      720.25     27.61 o 
   2   2  15       22.74       32.86      9.28 o 
   3   2  15       27.17       26.89     11.98 o 
   4   2  15       32.23      -10.05     17.91 o 
   5   2  15       36.14       36.80     16.25 o 
   6   2  15     1316.01     1493.74     83.09 o 
   7   2  15       30.46       44.15     24.11 o 
   8   2  15      351.82      362.35     52.54 o 
   9   2  15      196.11      210.41     38.84 o 
  10   2  15      813.65      709.72     69.37 o 
  11   2  15       45.88       63.19     31.98 o 
  12   2  15      638.11      542.90    115.91 o 
  13   2  15      246.10      266.63     42.26 o 
  14   2  15      189.52      178.70     35.68 o 
  15   2  15       17.18        1.11     15.50 o 
   1   3  15    20757.89    19568.37    344.78 o 
   2   3  15     2649.89     2402.35     72.42 o 
   3   3  15      138.70      108.73     15.53 o 
   4   3  15     2169.38     2078.91     99.02 o 
   5   3  15     4118.95     3984.21    108.59 o 
   6   3  15       14.52       46.61     21.27 o 
   7   3  15    24926.28    25344.11    693.73 o 
   8   3  15      457.53      481.28     52.36 o 
   9   3  15      197.85      167.68     38.73 o 
  10   3  15        4.60       32.44     27.51 o 
  11   3  15     4028.11     5066.45    710.65 o 
  12   3  15      233.87      230.23     41.14 o 
  13   3  15     3716.11     4044.85    158.94 o 
  14   3  15       28.78       31.13     20.96 o 
  15   3  15     1697.89     1993.22    131.33 o 
   0   4  15      997.41     1065.41     90.98 o 
   1   4  15        4.11        5.31     17.51 o 
   2   4  15        0.25       -1.06     18.04 o 
   3   4  15      137.82      146.54     30.86 o 
   4   4  15       29.26       42.80     19.99 o 
   5   4  15      745.53      671.97     50.52 o 
   6   4  15       58.86       78.56     22.56 o 
   7   4  15      777.18      684.20     81.85 o 
   8   4  15       79.71       83.16     28.98 o 
   9   4  15     1675.49     1705.27    107.74 o 
  10   4  15      225.56      252.67     47.31 o 
  11   4  15        3.92        0.04     20.02 o 
  12   4  15       48.69       36.32     23.61 o 
  13   4  15       72.51       41.47     23.76 o 
  14   4  15       37.24        5.80     14.20 o 
   1   5  15    10024.98     9625.23    275.45 o 
   2   5  15     1574.67     1442.03     73.63 o 
   3   5  15      244.79      251.90     35.20 o 
   4   5  15       17.66       35.77     23.21 o 
   5   5  15    11893.73    11505.95    287.72 o 
   6   5  15     1784.65     1778.56     83.84 o 
   7   5  15     2931.80     3106.16    141.47 o 
   8   5  15      791.12      770.30     72.58 o 
   9   5  15     1043.61     1267.06    110.78 o 
  10   5  15      152.14      120.40     45.01 o 
  11   5  15      985.89      890.18    102.84 o 
  12   5  15      640.25      394.46    184.37 o 
  13   5  15     4857.33     4594.18    910.07 o 
   0   6  15      158.75      220.72     46.52 o 
   1   6  15        2.01        2.15     16.23 o 
   2   6  15      113.65      138.78     27.34 o 
   3   6  15      397.42      440.29     37.13 o 
   4   6  15      540.81      596.35     49.93 o 
   5   6  15      507.51      456.41     44.64 o 
   6   6  15      166.69       74.30     31.50 o 
   7   6  15        1.14        5.25     25.14 o 
   8   6  15       65.15       51.70     34.50 o 
   9   6  15        0.49      -36.12     52.77 o 
  10   6  15       94.27      160.26     72.67 o 
  11   6  15       16.09      -12.58     19.18 o 
  12   6  15      475.52      198.07     75.60 o 
  13   6  15       31.25        2.21     22.71 o 
   1   7  15     3698.35     3677.39    164.70 o 
   2   7  15      771.58      675.06     62.54 o 
   3   7  15      360.13      354.00     45.33 o 
   4   7  15      698.78      671.29     55.15 o 
   5   7  15     2162.72     2264.76    112.14 o 
   6   7  15        7.23       17.36     24.24 o 
   7   7  15     3358.90     3480.48    336.75 o 
   8   7  15      233.01      235.74     76.56 o 
   9   7  15      259.52      226.10     47.48 o 
  10   7  15      148.10      117.25     44.77 o 
  11   7  15      612.07      233.90     92.24 o 
  12   7  15        8.90        5.85     17.33 o 
   0   8  15     1883.74     2061.48    170.50 o 
   1   8  15       35.18       85.14     33.89 o 
   2   8  15      335.80      389.22     51.47 o 
   3   8  15        3.38       53.91     30.29 o 
   4   8  15      459.15      558.10     57.82 o 
   5   8  15      379.22      503.09     97.02 o 
   6   8  15        1.93      -17.05     30.93 o 
   7   8  15        6.59       15.36     30.67 o 
   8   8  15       49.74       35.07     21.39 o 
   9   8  15      129.02       64.79     29.93 o 
  10   8  15      101.05      103.81     41.96 o 
   1   9  15     2238.73     2526.71    122.97 o 
   2   9  15      726.80      828.40     74.48 o 
   3   9  15       25.30       66.53     33.05 o 
   4   9  15      145.03      170.81     39.99 o 
   5   9  15      940.52      878.34    153.45 o 
   6   9  15        3.40      -12.02     48.88 o 
   7   9  15     4856.66     5241.96    402.70 o 
   8   9  15      115.46       73.74     22.35 o 
   0  10  15      483.28      425.35     61.32 o 
   1  10  15       73.60       78.49     42.16 o 
   2  10  15      251.73      265.74     42.04 o 
   3  10  15      204.97      120.98     31.79 o 
   4  10  15        2.91        5.46     26.94 o 
   5  10  15       75.03       66.73     28.87 o 
   6  10  15       34.13       20.76     33.31 o 
   0   0  16     8364.80     8384.88    476.23 o 
   1   0  16     2592.98     2263.83    147.93 o 
   2   0  16     8044.29     7775.57    205.50 o 
   3   0  16    21123.35    21334.19    692.79 o 
   4   0  16       22.23       34.17     33.34 o 
   5   0  16     5266.80     5724.81    226.70 o 
   6   0  16    12377.80    13108.39    526.01 o 
   7   0  16     2415.85     2478.28    147.01 o 
   8   0  16     2107.74     2309.04    171.39 o 
   9   0  16     8336.82     8894.92    366.31 o 
  10   0  16      722.85      852.95    109.80 o 
  11   0  16     2357.53     2558.31    193.79 o 
  12   0  16     2513.68     2463.57    180.59 o 
  13   0  16      374.64      427.15     70.44 o 
  14   0  16     2198.47     2242.20    143.91 o 
  15   0  16     2906.86     2991.15    152.68 o 
   1   1  16     1568.51     1689.91     56.85 o 
   2   1  16      191.08      154.55     24.11 o 
   3   1  16      370.56      342.63     29.34 o 
   4   1  16     1218.25     1288.49    127.12 o 
   5   1  16     3904.39     4110.04    126.10 o 
   6   1  16        6.57       11.97     22.28 o 
   7   1  16     1610.03     2327.36    349.36 o 
   8   1  16       62.95       85.18     32.67 o 
   9   1  16      350.64      356.12     46.62 o 
  10   1  16       20.74       45.80     32.21 o 
  11   1  16      446.70      505.01     58.70 o 
  12   1  16       10.76       -3.17     22.53 o 
  13   1  16      748.81      650.74    151.41 o 
  14   1  16       40.17       36.23     22.70 o 
  15   1  16       22.33        6.00     16.47 o 
   0   2  16     7537.33     7397.03    231.49 o 
   1   2  16     5206.98     4890.17    113.63 o 
   2   2  16     1006.26      775.32     61.68 o 
   3   2  16    16489.27    15727.34    314.21 o 
   4   2  16     2612.69     2511.87     74.79 o 
   5   2  16     5234.64     5214.24    147.49 o 
   6   2  16     3383.75     3508.19    118.01 o 
   7   2  16     2446.55     2392.42    103.58 o 
   8   2  16     1072.58     1036.95     77.92 o 
   9   2  16     5409.57     5874.42    207.62 o 
  10   2  16        9.45       22.43     27.06 o 
  11   2  16     2514.87     2644.38    131.05 o 
  12   2  16      432.97      401.17     50.33 o 
  13   2  16      743.43      864.88     64.31 o 
  14   2  16      487.05      359.90     41.13 o 
   1   3  16     1267.01     1431.72     67.37 o 
   2   3  16      226.40      228.58     23.04 o 
   3   3  16      167.99      158.73     28.50 o 
   4   3  16      397.49      425.77     31.75 o 
   5   3  16     1493.26     1556.30     80.07 o 
   6   3  16       15.72       -1.43     18.59 o 
   7   3  16      121.28      106.32     38.08 o 
   8   3  16      627.28      625.47     58.49 o 
   9   3  16        6.97       22.05     24.40 o 
  10   3  16       29.42       35.65     27.20 o 
  11   3  16        0.58       26.40     25.06 o 
  12   3  16      145.64      127.08     34.00 o 
  13   3  16        4.38        6.51     19.61 o 
  14   3  16        6.71        4.00     19.26 o 
   0   4  16     1285.20     1452.02    110.76 o 
   1   4  16     2344.90     2028.32     94.06 o 
   2   4  16      648.22      649.65     48.58 o 
   3   4  16     9694.15     9053.51    242.14 o 
   4   4  16      354.38      361.12     50.78 o 
   5   4  16     3090.43     2795.33    102.36 o 
   6   4  16     2547.82     2601.15     99.96 o 
   7   4  16      215.66      202.38     34.12 o 
   8   4  16      667.39      629.66     55.87 o 
   9   4  16     1641.09     1806.18    101.29 o 
  10   4  16      759.53      800.60     84.16 o 
  11   4  16     2490.30     2693.82    117.04 o 
  12   4  16     1431.93     1452.80     76.20 o 
  13   4  16       57.26       53.77     22.81 o 
  14   4  16      236.24       59.66     47.26 o 
   1   5  16      442.65      443.77     38.14 o 
   2   5  16       43.80       32.42     29.58 o 
   3   5  16      552.16      589.61     47.64 o 
   4   5  16      349.00      343.93     38.10 o 
   5   5  16       46.12       75.22     24.99 o 
   6   5  16     1043.26     1497.00    331.38 o 
   7   5  16      314.17      249.70     45.39 o 
   8   5  16     1800.63     1749.88    138.46 o 
   9   5  16     1095.00     1069.65    100.77 o 
  10   5  16      356.06      350.56     58.12 o 
  11   5  16      529.40      509.11     53.63 o 
  12   5  16       43.72       23.72     21.66 o 
  13   5  16       62.58        7.89     13.74 o 
   0   6  16     2012.20     2373.93    144.76 o 
   1   6  16     2917.80     2866.63    106.91 o 
   2   6  16     2364.64     2348.77     93.93 o 
   3   6  16     4429.74     4433.12    137.34 o 
   4   6  16       98.26       75.35     22.24 o 
   5   6  16      142.64       95.08     32.60 o 
   6   6  16     5526.52     5498.10    205.23 o 
   7   6  16       43.89       19.84     30.04 o 
   8   6  16     1137.74      879.62    155.79 o 
   9   6  16     1507.40     1435.43    135.71 o 
  10   6  16      419.50      158.01    149.77 o 
  11   6  16     1936.56     2253.16    101.15 o 
  12   6  16     2139.40     2154.77    212.81 o 
   1   7  16       30.32       15.80     18.63 o 
   2   7  16       17.05      -15.46     28.82 o 
   3   7  16      701.00      667.06     56.17 o 
   4   7  16        1.30      -22.12     23.38 o 
   5   7  16       21.23       34.85     25.43 o 
   6   7  16      435.35      411.89     42.03 o 
   7   7  16      584.33      632.74     84.36 o 
   8   7  16       95.03       71.64     34.42 o 
   9   7  16       28.75       21.09     31.25 o 
  10   7  16      234.43      165.90     34.30 o 
  11   7  16       52.74       -0.71     15.17 o 
   0   8  16     2612.44     3143.07    213.30 o 
   1   8  16      674.13      751.51     95.80 o 
   2   8  16      315.68      407.85     50.62 o 
   3   8  16     4039.43     4288.30    182.41 o 
   4   8  16      212.12      300.80     42.78 o 
   5   8  16     1157.65     1270.81    182.64 o 
   6   8  16     2369.66     2620.49    128.48 o 
   7   8  16        9.05       18.10     25.25 o 
   8   8  16      954.66     1285.52    115.92 o 
   9   8  16      569.04      322.71     67.80 o 
   1   9  16      182.26      174.57     40.01 o 
   2   9  16      107.31      247.87     38.73 o 
   3   9  16        0.08       20.38     26.05 o 
   4   9  16      140.84      104.40     40.81 o 
   5   9  16       16.67       30.03     27.23 o 
   6   9  16      163.57      102.09     33.76 o 
   7   9  16       78.00       30.21     22.09 o 
   0  10  16      335.19      540.03     92.35 o 
   1  10  16     1211.68     1545.55     85.69 o 
   2  10  16      182.74      240.73     59.90 o 
   3  10  16     1256.80     1484.78     94.31 o 
   4  10  16      325.92      237.95     27.87 o 
   5  10  16      305.54      132.33     67.26 o 
   1   1  17     5706.22     5088.30    138.69 o 
   2   1  17     4626.42     4158.40     99.88 o 
   3   1  17      467.72      451.25     35.47 o 
   4   1  17    11091.48    10740.52    257.44 o 
   5   1  17     3650.89     3609.64    117.17 o 
   6   1  17     4960.85     5151.26    163.06 o 
   7   1  17     8689.19     8963.29    298.62 o 
   8   1  17     5404.48     5605.85    185.89 o 
   9   1  17      509.57      629.32     80.64 o 
  10   1  17     5611.68     6064.61    234.72 o 
  11   1  17      625.38      782.31     67.20 o 
  12   1  17       30.12       -9.51     24.22 o 
  13   1  17     1271.71     1437.08     80.84 o 
  14   1  17      819.46      611.42     47.04 o 
   0   2  17     3451.72     3264.40    180.05 o 
   1   2  17      790.02     1004.15    133.66 o 
   2   2  17      127.15      171.12     23.18 o 
   3   2  17      575.06      616.06     38.29 o 
   4   2  17      988.25     1013.04     52.07 o 
   5   2  17     1702.88     1803.81     76.39 o 
   6   2  17      207.03      200.43     30.72 o 
   7   2  17      134.73      140.47     34.98 o 
   8   2  17      350.67      383.05     49.81 o 
   9   2  17      776.13     1486.90    368.43 o 
  10   2  17        5.25       -3.75     22.78 o 
  11   2  17        0.83       -0.11     32.68 o 
  12   2  17      147.77      150.09     34.17 o 
  13   2  17      237.52      110.49     35.41 o 
  14   2  17      232.50      173.27     27.89 o 
   1   3  17      716.21      721.30     50.19 o 
   2   3  17     3255.79     3095.42    129.61 o 
   3   3  17      785.00      800.32     64.09 o 
   4   3  17     5342.43     4712.08    176.59 o 
   5   3  17     2045.76     2097.70     77.49 o 
   6   3  17      947.20      988.68     62.05 o 
   7   3  17      132.11      165.51     34.98 o 
   8   3  17     4097.95     4913.36    614.87 o 
   9   3  17       29.24       74.39     27.73 o 
  10   3  17     8575.45     9029.32    293.93 o 
  11   3  17     1121.15     1088.90     74.05 o 
  12   3  17      569.70     1104.13    278.62 o 
  13   3  17     1656.27     2075.26     98.12 o 
  14   3  17     1651.22     1664.75     64.96 o 
   0   4  17      524.96      544.31     48.70 o 
   1   4  17      116.54      150.22     28.06 o 
   2   4  17        0.09       -5.75     16.98 o 
   3   4  17      183.03      179.97     41.77 o 
   4   4  17      985.79     1040.05     60.96 o 
   5   4  17      628.92      738.42     60.49 o 
   6   4  17     1296.08     1190.00    101.63 o 
   7   4  17      311.16      251.80     36.41 o 
   8   4  17      127.04      156.13     30.72 o 
   9   4  17      659.59      624.43     86.16 o 
  10   4  17      129.29      126.10     30.34 o 
  11   4  17       70.86       57.90     24.08 o 
  12   4  17       33.87       19.80     18.91 o 
  13   4  17       18.95        8.19     14.95 o 
   1   5  17     1939.75     2039.71     77.77 o 
   2   5  17     7305.27     7227.90    222.58 o 
   3   5  17      212.70      230.72     33.73 o 
   4   5  17     6076.69     6108.79    248.87 o 
   5   5  17      179.49      186.25     31.86 o 
   6   5  17     1408.46     1329.13     77.44 o 
   7   5  17     7365.87     7364.67    299.88 o 
   8   5  17     1239.12     1401.09     82.51 o 
   9   5  17      228.28      243.27     42.39 o 
  10   5  17     1722.27     1760.80    191.54 o 
  11   5  17       90.13       70.01     26.55 o 
  12   5  17        2.22       19.29     24.83 o 
   0   6  17     1979.05     1845.97    113.86 o 
   1   6  17       80.64       36.68     21.30 o 
   2   6  17       16.40       29.04     19.96 o 
   3   6  17      403.26      426.17     47.28 o 
   4   6  17        2.66        9.50     16.17 o 
   5   6  17       24.38       22.95     17.75 o 
   6   6  17      157.56       87.81     35.24 o 
   7   6  17       78.98       45.43     40.89 o 
   8   6  17      240.68       82.29     41.67 o 
   9   6  17       36.07       10.57     16.04 o 
  10   6  17      339.52      234.10     59.26 o 
  11   6  17       84.23        5.02     21.65 o 
   1   7  17      920.63      982.05     68.77 o 
   2   7  17     2806.89     3074.65    156.93 o 
   3   7  17     2392.49     2534.00    126.25 o 
   4   7  17     1945.88     2195.39     97.80 o 
   5   7  17     2134.22     2251.02    139.08 o 
   6   7  17      154.10      203.76     54.27 o 
   7   7  17     2510.01     2702.87    167.73 o 
   8   7  17     2889.27     2847.40    121.06 o 
   9   7  17     1377.24     1662.89     94.80 o 
  10   7  17     2040.87     2167.26    145.55 o 
   0   8  17       87.55       97.20     45.38 o 
   1   8  17       95.25       89.85     31.17 o 
   2   8  17      188.22      196.47     37.68 o 
   3   8  17       79.93       55.14     27.22 o 
   4   8  17      628.64      631.99     76.20 o 
   5   8  17       96.19      101.79     31.08 o 
   6   8  17       13.74       40.20     32.92 o 
   7   8  17      196.24      114.59     37.44 o 
   8   8  17        5.89      -11.89     29.41 o 
   9   8  17        2.44       12.33     22.92 o 
   1   9  17      590.01      684.09     55.52 o 
   2   9  17     1262.20     1441.33     78.42 o 
   3   9  17       13.75        0.34     20.02 o 
   4   9  17     2275.25     2665.99    174.59 o 
   5   9  17       63.67       35.44     26.91 o 
   6   9  17      210.05      214.76     70.04 o 
   7   9  17      808.33      854.92     73.10 o 
   0  10  17      279.67      238.76     61.64 o 
   1  10  17      282.46      320.41     45.71 o 
   2  10  17       13.71       29.00     17.34 o 
   3  10  17       99.00       92.17     19.88 o 
   0   0  18    13322.96    13375.36    771.23 o 
   1   0  18     1962.99     2880.44    602.32 o 
   2   0  18       22.43       23.02     26.05 o 
   3   0  18      588.37      608.37     60.61 o 
   4   0  18     3836.13     3665.21    160.55 o 
   5   0  18     2857.43     2877.12    144.27 o 
   6   0  18     3132.51     3339.63    168.18 o 
   7   0  18       40.80       62.77     34.64 o 
   8   0  18     1396.70     1408.27    107.09 o 
   9   0  18     3861.66     4130.04    279.88 o 
  10   0  18       13.58       65.11     55.58 o 
  11   0  18      873.11     1081.80    108.87 o 
  12   0  18     2489.95     3068.22    202.21 o 
  13   0  18       17.58       43.51     31.80 o 
  14   0  18     1938.64     2297.29    126.11 o 
   1   1  18     1832.64     1859.28    139.73 o 
   2   1  18       30.11        4.03     18.28 o 
   3   1  18     6306.47     6075.42    159.42 o 
   4   1  18     5362.77     5234.15    151.10 o 
   5   1  18      304.55      374.50     36.70 o 
   6   1  18      249.02      239.44     34.42 o 
   7   1  18      120.94      131.40     37.65 o 
   8   1  18      953.69      898.43     64.93 o 
   9   1  18       20.53       36.28     28.04 o 
  10   1  18      864.42      964.55     74.25 o 
  11   1  18      313.58      421.25     52.21 o 
  12   1  18       50.10       42.08     24.94 o 
  13   1  18       45.01       65.07     23.82 o 
  14   1  18      251.49      154.02     26.23 o 
   0   2  18    23084.97    21517.53    939.70 o 
   1   2  18       98.67       94.50     37.16 o 
   2   2  18     4214.07     3959.83    113.66 o 
   3   2  18      164.03      171.23     25.89 o 
   4   2  18     3441.50     3382.83    109.96 o 
   5   2  18      233.99      272.58     31.79 o 
   6   2  18     3352.27     3257.55    112.16 o 
   7   2  18      669.07      637.24     46.78 o 
   8   2  18     3059.75     3532.72    153.76 o 
   9   2  18        1.53       11.27     21.13 o 
  10   2  18      147.74      185.54     37.95 o 
  11   2  18      161.83      247.06     38.97 o 
  12   2  18     4278.61     4661.74    164.20 o 
  13   2  18       20.09        7.08     19.35 o 
   1   3  18     1208.50     1321.00     71.58 o 
   2   3  18     1318.16     1377.70     73.57 o 
   3   3  18       43.38       38.60     19.92 o 
   4   3  18      177.88      187.64     29.08 o 
   5   3  18      147.70      107.68     27.81 o 
   6   3  18      144.81       62.99     24.45 o 
   7   3  18     4247.25     4317.32    166.29 o 
   8   3  18      748.70      763.87     57.51 o 
   9   3  18       66.86       93.52     32.63 o 
  10   3  18      366.40      385.24     52.44 o 
  11   3  18      218.59      311.12     41.67 o 
  12   3  18        3.16       -8.28     17.90 o 
  13   3  18       59.02       62.03     21.55 o 
   0   4  18    17271.12    18133.70    611.71 o 
   1   4  18      585.82      471.16     45.71 o 
   2   4  18     4013.90     4003.13    175.39 o 
   3   4  18      201.61      270.63     35.93 o 
   4   4  18     2752.48     2791.48    121.70 o 
   5   4  18      233.23      245.12     38.06 o 
   6   4  18     6524.97     6251.79    296.47 o 
   7   4  18      243.18      382.91     51.17 o 
   8   4  18     4980.68     5042.95    187.47 o 
   9   4  18      239.22      263.31     44.89 o 
  10   4  18       26.35       -8.87     31.50 o 
  11   4  18      710.64      480.63     82.84 o 
  12   4  18     3491.35     3638.84    169.16 o 
   1   5  18       73.80      134.43     26.14 o 
   2   5  18        0.33       20.00     17.94 o 
   3   5  18        0.64      -17.23     17.23 o 
   4   5  18      588.23      592.60     48.21 o 
   5   5  18       38.84       32.41     24.20 o 
   6   5  18       94.39       88.77     36.36 o 
   7   5  18        1.75      -25.55     25.55 o 
   8   5  18       26.84        7.60     21.71 o 
   9   5  18       60.77       58.49     27.54 o 
  10   5  18       26.97      -20.01     22.00 o 
  11   5  18       68.51       35.30     20.90 o 
   0   6  18     4958.68     5398.02    225.56 o 
   1   6  18        3.28      -11.11     19.05 o 
   2   6  18      541.73      654.87     47.10 o 
   3   6  18     1330.54     1323.79    105.15 o 
   4   6  18     1337.68     1221.03    204.64 o 
   5   6  18      369.66      429.25     37.81 o 
   6   6  18     3997.62     4274.05    160.76 o 
   7   6  18       13.12      -20.04     20.04 o 
   8   6  18      777.44      830.22    176.37 o 
   9   6  18       79.81       37.77     16.42 o 
  10   6  18      183.90       84.23     21.57 o 
  11   6  18     1546.95     1577.94     78.88 o 
   1   7  18        7.02       13.94     18.83 o 
   2   7  18       83.95       63.84     21.54 o 
   3   7  18      853.09      765.64     92.23 o 
   4   7  18      234.72      242.10     29.29 o 
   5   7  18        0.17      -29.08     29.08 o 
   6   7  18       46.04       25.15     55.80 o 
   7   7  18       15.43      -23.66     31.13 o 
   8   7  18       28.08       43.37     30.42 o 
   9   7  18        0.03       26.20     20.11 o 
   0   8  18     6185.59     6471.98    308.77 o 
   1   8  18      167.95      144.82     32.99 o 
   2   8  18     1419.29     1791.39     95.65 o 
   3   8  18       31.55       39.41     19.90 o 
   4   8  18      137.05      132.15     32.53 o 
   5   8  18      574.62      497.16     59.58 o 
   6   8  18     3440.19     4230.24    194.09 o 
   7   8  18      153.32      158.09     36.94 o 
   8   8  18     2175.69     2193.00    138.41 o 
   1   9  18      717.40      650.97     49.00 o 
   2   9  18        4.95        3.45     24.14 o 
   3   9  18      126.15      128.85     34.24 o 
   4   9  18       12.20       10.93     18.65 o 
   5   9  18       71.81       76.03     21.41 o 
   1   1  19      567.92      459.40     39.19 o 
   2   1  19     3579.50     3416.13    128.56 o 
   3   1  19      729.30      582.38     47.77 o 
   4   1  19     3688.39     3683.67    113.55 o 
   5   1  19      845.93      845.19     56.56 o 
   6   1  19       48.08       38.43     21.14 o 
   7   1  19     2128.16     2157.43     91.09 o 
   8   1  19     2446.11     2889.35    131.79 o 
   9   1  19       27.45      132.42     38.47 o 
  10   1  19     2132.49     2445.11    114.76 o 
  11   1  19      807.55      613.25    135.76 o 
  12   1  19     1961.02     2264.12     97.59 o 
  13   1  19       31.95       22.52     19.61 o 
   0   2  19     3877.35     4013.84    335.01 o 
   1   2  19      415.18      401.35     35.44 o 
   2   2  19      199.28      181.69     25.05 o 
   3   2  19       54.99       82.71     25.41 o 
   4   2  19       12.59       32.87     25.97 o 
   5   2  19      168.61      154.07     28.90 o 
   6   2  19      763.44      670.85     48.52 o 
   7   2  19      282.09      233.49     31.91 o 
   8   2  19      534.80      504.16     46.13 o 
   9   2  19      146.10      160.78     37.25 o 
  10   2  19      213.12      216.33     36.29 o 
  11   2  19       72.91       64.47     25.59 o 
  12   2  19        0.07       34.59     22.39 o 
  13   2  19      100.28       91.22     30.14 o 
   1   3  19     1119.25     1076.32     76.42 o 
   2   3  19     2533.96     2229.28     84.56 o 
   3   3  19       95.32       99.93     26.10 o 
   4   3  19    12818.93    12097.97    462.14 o 
   5   3  19      299.07      293.33     40.95 o 
   6   3  19     1466.62     1640.59     96.91 o 
   7   3  19       99.87      147.93     35.73 o 
   8   3  19      823.95      933.81     67.74 o 
   9   3  19     1405.83     1636.02     85.69 o 
  10   3  19     2322.92     2544.99    106.29 o 
  11   3  19     1603.07     1775.35     80.09 o 
  12   3  19      103.04       52.53     20.47 o 
   0   4  19      294.49      243.48     56.88 o 
   1   4  19     1423.54     1263.27     95.53 o 
   2   4  19      541.16      369.80     58.98 o 
   3   4  19      486.23      405.48     44.68 o 
   4   4  19     1194.19     1007.70     68.26 o 
   5   4  19        6.20       27.59     23.38 o 
   6   4  19       88.55       96.49     37.59 o 
   7   4  19       82.02       75.97     30.72 o 
   8   4  19     1037.81     1144.86     93.98 o 
   9   4  19       28.28       55.56     23.00 o 
  10   4  19      560.93      464.45     66.52 o 
  11   4  19       10.51       -7.16     16.60 o 
  12   4  19        1.52       -0.94     15.64 o 
   1   5  19       28.51       18.16     18.23 o 
   2   5  19     4300.35     4181.15    148.63 o 
   3   5  19      195.88      228.64     27.58 o 
   4   5  19     4377.65     4503.31    165.75 o 
   5   5  19        2.82      -19.95     23.67 o 
   6   5  19      103.42      126.15     52.47 o 
   7   5  19      360.94      387.16     58.77 o 
   8   5  19     3613.02     3529.10    145.02 o 
   9   5  19      311.77      160.34     36.78 o 
  10   5  19     6052.12     6149.73    207.97 o 
  11   5  19        4.87       -1.33     11.24 o 
   0   6  19      642.90      680.74     70.36 o 
   1   6  19       54.22       67.36     21.69 o 
   2   6  19      102.24       77.36     25.45 o 
   3   6  19      178.24      178.31     24.36 o 
   4   6  19      373.55      365.11     38.55 o 
   5   6  19       30.79       31.86     20.24 o 
   6   6  19      677.30      777.21     67.90 o 
   7   6  19      117.02      138.53     32.24 o 
   8   6  19      135.43      115.93     25.09 o 
   9   6  19       17.71       11.27     18.68 o 
  10   6  19       21.64       17.77     15.86 o 
   1   7  19      127.46      115.22     23.90 o 
   2   7  19     6933.82     6935.13    247.00 o 
   3   7  19       13.38       16.46     14.76 o 
   4   7  19     5381.50     5282.19    314.70 o 
   5   7  19      621.20      649.71     64.33 o 
   6   7  19      855.97     1134.33    201.89 o 
   7   7  19        3.77       16.98     27.31 o 
   8   7  19     1674.44     2013.43    132.36 o 
   9   7  19       65.76       14.24     24.54 o 
   0   8  19      165.58      151.01     67.59 o 
   1   8  19       68.67       51.93     23.73 o 
   2   8  19       46.64       -7.26     16.06 o 
   3   8  19      367.41      295.75     30.77 o 
   4   8  19      127.00       83.89     41.59 o 
   5   8  19      291.85      242.16     54.83 o 
   6   8  19        0.01      -13.51     27.68 o 
   7   8  19      128.26      131.26     31.01 o 
   1   9  19      202.05      112.84     37.57 o 
   2   9  19     3600.21     4242.95    124.01 o 
   3   9  19       46.72       22.70     18.48 o 
   4   9  19     4647.14     5277.07    200.66 o 
   0   0  20      564.88      513.65    101.22 o 
   1   0  20      272.47      256.54     63.22 o 
   2   0  20     4534.95     4521.45    240.27 o 
   3   0  20     1792.05     1671.94    129.88 o 
   4   0  20      534.13      457.45     51.35 o 
   5   0  20      268.93      296.64     51.84 o 
   6   0  20     5559.91     5436.37    239.62 o 
   7   0  20     1210.05     1236.94     92.08 o 
   8   0  20     2433.84     2592.14    141.03 o 
   9   0  20     1471.29     1354.51    114.30 o 
  10   0  20      969.03      991.23     94.40 o 
  11   0  20     1365.34     1443.72    126.52 o 
  12   0  20     1960.08     2125.51    118.90 o 
   1   1  20      914.59      839.18     67.01 o 
   2   1  20      334.43      268.11     42.58 o 
   3   1  20     4814.25     4885.19    166.84 o 
   4   1  20      489.35      488.40     44.00 o 
   5   1  20       87.13       83.59     22.30 o 
   6   1  20       96.30       71.91     22.90 o 
   7   1  20     1926.21     1979.03     82.74 o 
   8   1  20      284.69      340.98     36.21 o 
   9   1  20       90.42       95.26     44.79 o 
  10   1  20       24.65       28.49     22.85 o 
  11   1  20      681.92      537.24     66.24 o 
  12   1  20      152.13      109.39     23.90 o 
   0   2  20     2473.86     2643.70    161.90 o 
   1   2  20     1063.03     1070.78    126.13 o 
   2   2  20      479.56      409.75     37.25 o 
   3   2  20     1357.77     1082.89     81.17 o 
   4   2  20      472.76      382.55     38.69 o 
   5   2  20      714.66      691.90     53.67 o 
   6   2  20     4326.71     4267.68    128.64 o 
   7   2  20       11.98       21.87     22.00 o 
   8   2  20     3637.91     3945.83    134.95 o 
   9   2  20      502.71      608.46     52.75 o 
  10   2  20     1128.98     1240.32     69.96 o 
  11   2  20        1.10       -0.80     16.26 o 
  12   2  20      563.01      451.62     99.00 o 
   1   3  20       19.82        8.50     18.43 o 
   2   3  20       79.34      103.74     22.85 o 
   3   3  20     2262.94     2000.92    107.43 o 
   4   3  20        3.91       -7.02     23.97 o 
   5   3  20      273.13      354.93     57.00 o 
   6   3  20      306.28      366.61     43.37 o 
   7   3  20      881.29      991.09     65.92 o 
   8   3  20      122.28      201.43     39.02 o 
   9   3  20       10.32       24.67     21.05 o 
  10   3  20       95.20       62.42     22.21 o 
  11   3  20      161.03      119.86     23.68 o 
  12   3  20        3.63       -9.79     13.55 o 
   0   4  20     1168.52     1576.99    177.06 o 
   1   4  20     1081.06     1250.75     66.91 o 
   2   4  20     4276.00     4164.56    124.46 o 
   3   4  20     1633.75     1877.50    128.56 o 
   4   4  20       86.68       66.02     33.95 o 
   5   4  20      164.54      218.16     52.88 o 
   6   4  20     4250.95     4441.50    283.71 o 
   7   4  20      203.09      228.25     44.68 o 
   8   4  20     1654.20     1674.75     81.26 o 
   9   4  20      623.22      509.38     48.97 o 
  10   4  20        0.43       -7.98     23.47 o 
  11   4  20      310.05      190.48     33.46 o 
   1   5  20      492.36      482.30     38.50 o 
   2   5  20      501.89      465.04     42.92 o 
   3   5  20       22.04       13.72     19.38 o 
   4   5  20       33.25       36.19     19.11 o 
   5   5  20       39.69        8.97     16.48 o 
   6   5  20       28.91      -20.16     20.16 o 
   7   5  20      123.72      213.57     42.08 o 
   8   5  20        0.26        6.13     16.77 o 
   9   5  20        2.50       -4.44     13.18 o 
  10   5  20      186.10      132.72     26.22 o 
   0   6  20     7339.16     7178.36    317.84 o 
   1   6  20      121.51       66.90     21.67 o 
   2   6  20     2133.43     2278.10     88.64 o 
   3   6  20      800.13      863.48     53.95 o 
   4   6  20      462.04      492.46     40.27 o 
   5   6  20       92.14      112.13     27.86 o 
   6   6  20     6730.37     7169.81    400.04 o 
   7   6  20      138.03      113.59     43.17 o 
   8   6  20     3255.41     3455.50    273.97 o 
   9   6  20     1938.09     2093.00    143.39 o 
   1   7  20      233.17      184.12     29.77 o 
   2   7  20      145.20      136.38     19.93 o 
   3   7  20      273.46      197.08     27.90 o 
   4   7  20        0.34      -15.40     18.45 o 
   5   7  20      313.47      251.71     42.17 o 
   6   7  20      105.31       92.93     34.94 o 
   7   7  20       65.73       54.24     35.68 o 
   0   8  20     4601.78     5551.49    341.06 o 
   1   8  20      373.04      302.91     32.34 o 
   2   8  20     1521.02     1652.09     84.55 o 
   3   8  20      658.36      674.38    199.08 o 
   4   8  20      169.09      114.15     38.28 o 
   5   8  20       33.05       12.36     54.28 o 
   1   1  21     1528.89     1415.45     84.62 o 
   2   1  21     5296.55     5079.73    190.84 o 
   3   1  21      216.16      182.67     35.77 o 
   4   1  21     1372.34     1597.51     96.82 o 
   5   1  21     1690.28     1886.54    121.63 o 
   6   1  21      263.54      292.87     32.14 o 
   7   1  21      684.14      733.38     47.99 o 
   8   1  21      104.38      137.75     27.57 o 
   9   1  21      495.00      639.78     50.70 o 
  10   1  21     1715.25     1912.80     97.55 o 
  11   1  21      769.95      448.88     38.09 o 
   0   2  21       15.05      -18.46     24.03 o 
   1   2  21       18.35       26.47     14.82 o 
   2   2  21      897.41      678.00     57.41 o 
   3   2  21      377.55      387.23     36.85 o 
   4   2  21      175.51      103.47     25.23 o 
   5   2  21      282.97      297.08     35.07 o 
   6   2  21       23.33       17.41     19.19 o 
   7   2  21       12.93        9.03     17.62 o 
   8   2  21        0.84       -9.12     18.42 o 
   9   2  21      165.54      206.04     37.43 o 
  10   2  21       66.39       59.27     34.06 o 
  11   2  21       37.82       20.25     18.29 o 
   1   3  21     7032.04     6632.50    219.01 o 
   2   3  21     1482.40     1408.59     74.54 o 
   3   3  21      126.17       82.98     30.34 o 
   4   3  21     2901.76     2800.01    123.51 o 
   5   3  21      389.11      305.77     59.08 o 
   6   3  21        9.42        6.85     21.27 o 
   7   3  21     1069.65     1224.80    183.33 o 
   8   3  21      465.94      366.25     33.22 o 
   9   3  21      173.11      126.42     24.85 o 
  10   3  21     3532.60     3992.04    121.91 o 
  11   3  21      626.97      403.65     76.04 o 
   0   4  21       73.89       62.39     35.60 o 
   1   4  21       95.71       70.85     22.70 o 
   2   4  21      823.77      780.78     67.06 o 
   3   4  21      915.74      853.89     47.50 o 
   4   4  21      425.25      334.71     49.97 o 
   5   4  21      750.48      866.58     86.50 o 
   6   4  21      292.50      343.29     47.87 o 
   7   4  21      392.50      461.48     53.70 o 
   8   4  21      321.84     1466.00    780.20 o 
   9   4  21      171.07      112.16     68.56 o 
  10   4  21       69.51       33.01     30.11 o 
   1   5  21     1033.12      959.83     57.21 o 
   2   5  21     2183.92     2393.51     96.51 o 
   3   5  21        0.53       -9.25     18.37 o 
   4   5  21     2689.27     2814.96     99.87 o 
   5   5  21     2214.46     2585.13    114.32 o 
   6   5  21     1843.46     2187.32     85.21 o 
   7   5  21     3542.28     3998.43    143.56 o 
   8   5  21      487.85      263.21     61.53 o 
   9   5  21      149.58      109.09     20.77 o 
   0   6  21      908.33     1080.94     78.96 o 
   1   6  21       11.37        5.25     19.22 o 
   2   6  21      167.00      160.23     26.38 o 
   3   6  21      411.92      371.06     34.31 o 
   4   6  21        1.51       -3.50     14.67 o 
   5   6  21      372.47      378.55     43.11 o 
   6   6  21      250.80      205.25     29.44 o 
   7   6  21      523.12      454.13     42.90 o 
   8   6  21      154.87      110.32     21.09 o 
   1   7  21     1534.62     1617.27     61.33 o 
   2   7  21     1714.95     1654.25     81.46 o 
   3   7  21       81.57       77.03     18.17 o 
   4   7  21     1355.23     1406.17     95.62 o 
   5   7  21     1762.09     1759.29    285.44 o 
   6   7  21       76.21       82.08     29.67 o 
   0   8  21        0.68       18.11     21.70 o 
   1   8  21        9.64       16.27     15.04 o 
   2   8  21       11.57       -8.48     15.27 o 
   3   8  21       67.39       49.92     25.81 o 
   0   0  22     8611.18     8855.05    582.64 o 
   1   0  22     1672.04     2364.08    162.53 o 
   2   0  22      442.06      296.88    152.69 o 
   3   0  22     4237.27     4047.39    222.17 o 
   4   0  22        0.63       60.87     38.75 o 
   5   0  22     4626.66     4645.28    244.53 o 
   6   0  22     1039.50     1102.03     90.86 o 
   7   0  22      231.31      322.23     44.19 o 
   8   0  22     1326.17     1401.80    121.33 o 
   9   0  22     5401.53     5718.40    543.06 o 
  10   0  22      183.47      102.60     38.18 o 
  11   0  22       16.48        8.29     20.21 o 
   1   1  22      301.10      290.26     39.84 o 
   2   1  22      236.23      222.50     38.54 o 
   3   1  22       19.71       34.36     27.43 o 
   4   1  22       22.92       21.39     23.06 o 
   5   1  22      113.73      102.02     25.22 o 
   6   1  22        3.63        3.88     16.81 o 
   7   1  22      479.83      503.32     51.45 o 
   8   1  22       11.77      -14.71     17.93 o 
   9   1  22       22.07       43.06     20.50 o 
  10   1  22        0.03       25.63     18.67 o 
  11   1  22      194.07       85.73     20.02 o 
   0   2  22     1150.82     1176.55    118.67 o 
   1   2  22       83.14       84.79     26.64 o 
   2   2  22     1293.46     1413.47    142.88 o 
   3   2  22     6314.81     6095.34    241.52 o 
   4   2  22      809.09      712.90     76.24 o 
   5   2  22     1567.38     1769.06     96.04 o 
   6   2  22     1546.00     1589.20     81.69 o 
   7   2  22     1727.61     1760.89     92.85 o 
   8   2  22      957.21     1011.49     90.10 o 
   9   2  22     3123.43     3211.49    105.83 o 
  10   2  22      310.29      224.77     38.40 o 
   1   3  22      867.70     1027.20     60.61 o 
   2   3  22       40.78       43.00     20.32 o 
   3   3  22      119.32       91.99     27.91 o 
   4   3  22      466.38      379.11     50.48 o 
   5   3  22       47.96       32.96     23.76 o 
   6   3  22       24.15       60.79     28.72 o 
   7   3  22        1.15       -2.52     17.02 o 
   8   3  22      145.27      157.10     25.23 o 
   9   3  22       40.47       22.33     15.86 o 
  10   3  22      235.77      192.90     31.35 o 
   0   4  22     2058.12     2386.42    501.86 o 
   1   4  22     2828.67     2885.68    175.48 o 
   2   4  22      159.06      171.65     29.22 o 
   3   4  22     3402.09     3530.22    155.37 o 
   4   4  22      278.89      304.77     33.33 o 
   5   4  22     1213.31     1331.14     85.90 o 
   6   4  22     1123.11     1403.46     85.80 o 
   7   4  22      247.86      233.32     39.90 o 
   8   4  22      557.41      452.66    108.46 o 
   9   4  22     1246.31     1269.15     78.19 o 
   1   5  22      466.82      460.41     36.49 o 
   2   5  22      273.85      289.34     31.40 o 
   3   5  22      611.10      574.37     53.20 o 
   4   5  22        0.16       10.26     15.39 o 
   5   5  22       84.06       69.85     24.37 o 
   6   5  22        0.42      -19.58     19.58 o 
   7   5  22      402.67      304.77     61.79 o 
   8   5  22      277.37      176.27     89.97 o 
   0   6  22     2023.72     2214.23    151.09 o 
   1   6  22      139.24      157.11     23.99 o 
   2   6  22      383.24      242.52     32.43 o 
   3   6  22     2766.51     2974.40    109.87 o 
   4   6  22       10.56       13.61     16.87 o 
   5   6  22     1238.03     1476.01     82.36 o 
   6   6  22      270.52      246.86     38.30 o 
   7   6  22        3.58       31.34     39.69 o 
   1   7  22      265.83      127.04     16.64 o 
   2   7  22      151.87       69.75     16.94 o 
   3   7  22       18.43       27.00     15.22 o 
   4   7  22       25.86       12.47     20.71 o 
   1   1  23     5187.40     5145.34    178.00 o 
   2   1  23      307.51      350.55     41.87 o 
   3   1  23      554.40      521.72     48.21 o 
   4   1  23     1051.46     1108.82     71.58 o 
   5   1  23     5184.58     4973.45    216.38 o 
   6   1  23        0.98       13.43     16.51 o 
   7   1  23     5449.73     5392.27    258.28 o 
   8   1  23       23.18       26.05     18.26 o 
   9   1  23       90.07       57.03     22.29 o 
  10   1  23      256.90      159.76     22.83 o 
   0   2  23      441.26      506.92    130.09 o 
   1   2  23       14.81       23.05     17.31 o 
   2   2  23       39.92       60.14     18.11 o 
   3   2  23        3.08       -3.75     13.75 o 
   4   2  23        8.14       14.63     15.95 o 
   5   2  23       21.42       19.83     20.54 o 
   6   2  23        1.76       52.52     21.33 o 
   7   2  23        0.01        6.29     17.89 o 
   8   2  23       25.19       33.78     16.51 o 
   9   2  23       35.43       41.89     17.49 o 
   1   3  23     4059.31     3979.08    166.95 o 
   2   3  23     1893.69     2161.57    113.86 o 
   3   3  23       10.54       33.35     27.91 o 
   4   3  23       18.85       24.99     26.69 o 
   5   3  23     2477.52     2302.76    131.45 o 
   6   3  23      344.54      264.84     49.79 o 
   7   3  23     6031.74     5918.62    338.67 o 
   8   3  23       48.04       33.98     18.21 o 
   9   3  23      192.28       87.35     53.42 o 
   0   4  23       96.40      117.01     35.34 o 
   1   4  23       10.22      -20.95     20.95 o 
   2   4  23      331.53      265.82     55.62 o 
   3   4  23       11.16       -9.10     18.60 o 
   4   4  23        0.04       -8.17     18.85 o 
   5   4  23      104.90      165.80     29.44 o 
   6   4  23        7.03       26.24     18.99 o 
   7   4  23       60.99       35.20     17.23 o 
   8   4  23       81.82       72.76     30.05 o 
   1   5  23     2624.15     2825.44    125.04 o 
   2   5  23      134.01      108.29     25.51 o 
   3   5  23      210.19      130.71     23.63 o 
   4   5  23      599.25      441.89     43.98 o 
   5   5  23     1347.04     1585.79     68.36 o 
   6   5  23       34.63       33.32     19.64 o 
   7   5  23     1495.84     1804.03    105.09 o 
   0   6  23       39.51       16.51     16.78 o 
   1   6  23      167.35       90.63     18.40 o 
   2   6  23      117.42       84.23     17.98 o 
   3   6  23        4.97       -9.08     14.81 o 
   4   6  23       30.15       19.80     15.88 o 
   5   6  23        2.40        4.96     12.70 o 
   1   7  23     1493.13     1731.81     63.10 o 
   0   0  24        9.87       51.91     46.93 o 
   1   0  24      546.47      471.16     63.15 o 
   2   0  24       57.73       15.20     28.98 o 
   3   0  24     8416.25     8789.18    366.89 o 
   4   0  24      541.33      585.72     67.67 o 
   5   0  24     1097.63     1260.01     93.30 o 
   6   0  24       32.37       62.16     30.78 o 
   7   0  24      404.22      266.59     73.10 o 
   8   0  24       35.28        8.03     18.91 o 
   9   0  24     2407.83     2639.17    172.15 o 
   1   1  24       14.32       60.80     37.37 o 
   2   1  24       62.77       73.92     24.72 o 
   3   1  24       14.82       56.33     16.32 o 
   4   1  24        2.46       -4.30     16.55 o 
   5   1  24       55.66       95.52     28.34 o 
   6   1  24       12.75       12.94     14.12 o 
   7   1  24       25.90       25.17     18.26 o 
   8   1  24      104.38       78.06     22.89 o 
   0   2  24     1450.15     1761.25    508.02 o 
   1   2  24     2211.62     1916.71     85.57 o 
   2   2  24      250.71      209.23     25.21 o 
   3   2  24     4100.35     3984.36    208.51 o 
   4   2  24      120.94      136.38     22.44 o 
   5   2  24     3262.19     3311.68    240.83 o 
   6   2  24       20.60        0.01     14.22 o 
   7   2  24       48.40       23.02     17.35 o 
   8   2  24        8.53       -4.47     14.85 o 
   1   3  24       38.82       30.50     27.53 o 
   2   3  24      172.50      211.26     34.84 o 
   3   3  24      182.72      219.15     36.34 o 
   4   3  24        5.63       24.22     17.39 o 
   5   3  24        1.40       20.82     14.84 o 
   6   3  24       79.31       36.02     14.37 o 
   7   3  24        0.02        1.53     19.77 o 
   0   4  24        2.15      -13.34     24.44 o 
   1   4  24     1245.24     1308.97     57.59 o 
   2   4  24      109.03       65.07     19.36 o 
   3   4  24     4058.53     4290.54    271.89 o 
   4   4  24      257.98      166.87     26.81 o 
   5   4  24      761.09      566.19     62.56 o 
   6   4  24       53.63       18.65     21.29 o 
   1   5  24       56.31       75.31     27.98 o 
   2   5  24        2.97       13.68     12.14 o 
   3   5  24        0.20       -0.56     20.70 o 
   4   5  24      215.87      134.14     23.41 o 
   5   5  24      179.67      107.41     21.16 o 
   0   6  24      499.68      366.24     62.29 o 
   1   6  24      527.93      293.27     25.93 o 
   2   6  24       49.16       14.31     16.40 o 
   1   1  25     2893.02     2828.73    101.75 o 
   2   1  25      950.62      922.80     82.58 o 
   3   1  25      141.91      121.93     33.88 o 
   4   1  25      280.01      205.19     33.88 o 
   5   1  25     1305.57     1294.10     44.22 o 
   6   1  25       49.49       42.69     34.86 o 
   7   1  25     1837.59     2150.59    299.00 o 
   0   2  25       20.19       -4.97     20.28 o 
   1   2  25       47.31       42.04     20.66 o 
   2   2  25       21.78       36.30     14.68 o 
   3   2  25       11.63        2.23     19.29 o 
   4   2  25        0.29        1.84     16.58 o 
   5   2  25       24.86       17.08     16.09 o 
   6   2  25        0.07        8.23     11.95 o 
   7   2  25        9.21        2.29     11.38 o 
   1   3  25     2312.44     2443.58    120.27 o 
   2   3  25      529.52      326.95     37.60 o 
   3   3  25        0.86        4.13     17.32 o 
   4   3  25      800.98     1044.24     86.28 o 
   5   3  25     1430.03     1579.04    160.89 o 
   6   3  25        9.28        6.11     22.60 o 
   0   4  25      132.82      100.85     26.47 o 
   1   4  25       10.76       19.48     13.84 o 
   2   4  25      126.71       81.09     26.32 o 
   3   4  25       66.73       42.29     20.78 o 
   4   4  25       29.42       33.50     19.10 o 
   5   4  25        3.25       10.04     20.27 o 
   1   5  25     3202.24     3425.41    197.39 o 
   2   5  25      518.92      252.68     33.47 o 
   0   0  26     3606.72     3632.29    222.11 o 
   1   0  26      507.76      238.20     43.96 o 
   2   0  26      226.38      150.91     35.01 o 
   3   0  26     2398.91     2827.51    202.76 o 
   4   0  26      169.35       50.41     25.10 o 
   5   0  26      829.67      991.53    130.84 o 
   1   1  26       90.60       48.04     17.93 o 
   2   1  26      195.75      153.72     26.77 o 
   3   1  26       31.32       16.68     20.63 o 
   4   1  26      172.74       55.52     13.96 o 
   5   1  26      114.85      106.79     24.88 o 
   0   2  26      515.35      256.29     70.29 o 
   3   2  26      674.39      744.10    170.65 o 
   4   2  26     1325.86     1496.67     53.52 o 
   5   2  26      335.79      154.73     24.38 o 
   1   3  26      257.25      237.71     42.34 o 
   2   3  26       77.51       25.16     23.84 o 
   3   3  26       25.89       39.25     19.09 o 
   4   3  26        0.42      -15.98     15.98 o 
   0   4  26     1379.55     1757.00    141.44 o 
   1   4  26       54.39      -21.44     60.56 o 
   1   1  27      249.69       99.80     18.07 o 
   2   1  27     1064.01     1163.75     73.10 o 
   0   2  27      358.15      261.47     57.74 o 
   1   2  27       87.93       -2.28     30.49 o 
                                                 
